# Supplementary material for: Glycerol enhances mitochondrial metabolism and inflammatory response in pro-inflammatory macrophages
Source: EMBO Rep. 2026 Apr 14;27(10):2614–38. doi: 10.1038/s44319-026-00747-y (PMC13219733; doi:10.1038/s44319-026-00747-y)
Supplement: Supplementary file 3 — Source data Fig. 1 [file 44319_2026_747_MOESM3_ESM.zip]

Archive with 7 entries (6 files):
- Fig1/
- Fig1/Fig 1A.xlsx
- Fig1/Fig 1B.xlsx
- Fig1/Fig 1D-analysis-1.xlsx
- Fig1/Fig 1D-analysis-2.xlsx
- Fig1/Fig 1D-summery.xlsx
- Fig1/Fig 1D.xlsx
