# Supplementary material for: Glycerol enhances mitochondrial metabolism and inflammatory response in pro-inflammatory macrophages
Source: EMBO Rep. 2026 Apr 14;27(10):2614–38. doi: 10.1038/s44319-026-00747-y (PMC13219733; doi:10.1038/s44319-026-00747-y)
Supplement: Supplementary file 3 — Source data Fig. 1 [file 44319_2026_747_MOESM3_ESM.zip › Fig1/Fig 1A.xlsx]

## Sheet: Fig 1A
	Fig 1A
	1uM	10uM	100uM	300uM	600uM	1mM	10mM
	542.5	550	917.5	1237.5	1452.5	1392.5	1920
	487.5	477.5	972.5	1295	1270	1630	1937.5
	565	570	1002.5	1270	1507.5	1445	1795
	460	502.5	1062.5	1277.5	1507.5	1575	2097.5
	One way ANOVA Dunnett's multiple comparisons test
		Mean Diff.	95.00% CI of diff.	Below threshold?	Summary	Adjusted P Value
	1uM vs. 10uM	-11.25	-175.8 to 153.3	No	ns	0.9997
	1uM vs. 100uM	-475	-639.5 to -310.5	Yes	****	<0.0001
	1uM vs. 300uM	-756.3	-920.8 to -591.7	Yes	****	<0.0001
	1uM vs. 600uM	-920.6	-1085 to -756.1	Yes	****	<0.0001
	1uM vs. 1mM	-996.9	-1161 to -832.4	Yes	****	<0.0001
	1uM vs. 10mM	-1424	-1588 to -1259	Yes	****	<0.0001
