# Supplementary material for: Glycerol enhances mitochondrial metabolism and inflammatory response in pro-inflammatory macrophages
Source: EMBO Rep. 2026 Apr 14;27(10):2614–38. doi: 10.1038/s44319-026-00747-y (PMC13219733; doi:10.1038/s44319-026-00747-y)
Supplement: Supplementary file 3 — Source data Fig. 1 [file 44319_2026_747_MOESM3_ESM.zip › Fig1/Fig 1B.xlsx]

## Sheet: Fig 1B
	Fig 1B
	Vehicle	DFP		Ct-IgG	AQP3 mAb
	2250.32	1304.75		2041.61	1342.76
	2106.36	1315.91		1902.91	1114.6
	1926.58	1318.05		1757.59	1226.06
	1900.7	1312.9		1926.58	1283.96
	Unpaired t test
	P value	0.0001		P value	0.0001
	P value summary	***		P value summary	***
	Significantly different (P < 0.05)?	Yes		Significantly different (P < 0.05)?	Yes
	One- or two-tailed P value?	Two-tailed		One- or two-tailed P value?	Two-tailed
	t, df	t=8.930, df=6		t, df	t=8.759, df=6
