# Supplementary material for: Glycerol enhances mitochondrial metabolism and inflammatory response in pro-inflammatory macrophages
Source: EMBO Rep. 2026 Apr 14;27(10):2614–38. doi: 10.1038/s44319-026-00747-y (PMC13219733; doi:10.1038/s44319-026-00747-y)
Supplement: Supplementary file 3 — Source data Fig. 1 [file 44319_2026_747_MOESM3_ESM.zip › Fig1/Fig 1D-analysis-1.xlsx]

## Sheet: Fig 1D-analysis-1
	Fig 1D-analysis-1
	One Way ANOVA
	G3P	Total	Dunnett's multiple comparisons test	Mean Diff.	95.00% CI of diff.	Significant?	Summary	Adjusted P Value
			Ct vs. 1mM	-13.16	-21.32 to -4.998	Yes	**	0.0031
			Ct vs. 10mM	-12.35	-20.51 to -4.187	Yes	**	0.0049
	G3P	M+3	Dunnett's multiple comparisons test	Mean Diff.	95.00% CI of diff.	Significant?	Summary	Adjusted P Value
			Ct vs. 1mM	-10.52	-15.29 to -5.750	Yes	***	0.0003
			Ct vs. 10mM	-10.83	-15.60 to -6.057	Yes	***	0.0002
	G3P	M+1	Dunnett's multiple comparisons test	Mean Diff.	95.00% CI of diff.	Significant?	Summary	Adjusted P Value
			Ct vs. 1mM	-0.104	-0.4150 to 0.2070	No	ns	0.6246
			Ct vs. 10mM	-0.0492	-0.3602 to 0.2618	No	ns	0.8935
	G3P	M+0	Dunnett's multiple comparisons test	Mean Diff.	95.00% CI of diff.	Significant?	Summary	Adjusted P Value
			Ct vs. 1mM	-2.09	-5.149 to 0.9696	No	ns	0.1928
			Ct vs. 10mM	-1.203	-4.263 to 1.856	No	ns	0.531
	DHAP	Total	Dunnett's multiple comparisons test	Mean Diff.	95.00% CI of diff.	Significant?	Summary	Adjusted P Value
			Ct vs. 1mM	-3.742	-7.466 to -0.01804	Yes	*	0.0489
			Ct vs. 10mM	-6.517	-10.24 to -2.793	Yes	**	0.0017
	DHAP	M+3	Dunnett's multiple comparisons test	Mean Diff.	95.00% CI of diff.	Significant?	Summary	Adjusted P Value
			Ct vs. 1mM	-1.323	-1.941 to -0.7047	Yes	***	0.0003
			Ct vs. 10mM	-1.943	-2.562 to -1.325	Yes	****	<0.0001
	DHAP	M+２	Dunnett's multiple comparisons test	Mean Diff.	95.00% CI of diff.	Significant?	Summary	Adjusted P Value
			Ct vs. 1mM	-0.1612	-0.4740 to 0.1516	No	ns	0.3599
			Ct vs. 10mM	-0.2242	-0.5370 to 0.08865	No	ns	0.1686
	DHAP	M+０	Dunnett's multiple comparisons test	Mean Diff.	95.00% CI of diff.	Significant?	Summary	Adjusted P Value
			Ct vs. 1mM	-2.321	-5.577 to 0.9338	No	ns	0.171
			Ct vs. 10mM	-4.35	-7.605 to -1.095	Yes	*	0.0108
	FBP	Total	Dunnett's multiple comparisons test	Mean Diff.	95.00% CI of diff.	Significant?	Summary	Adjusted P Value
			Ct vs. 1mM	-4.294	-7.832 to -0.7566	Yes	*	0.019
			Ct vs. 10mM	-8.824	-12.36 to -5.286	Yes	****	<0.0001
	FBP	M+3	Dunnett's multiple comparisons test	Mean Diff.	95.00% CI of diff.	Significant?	Summary	Adjusted P Value
			Ct vs. 1mM	-2.148	-3.323 to -0.9734	Yes	**	0.0012
			Ct vs. 10mM	-3.426	-4.601 to -2.251	Yes	****	<0.0001
	FBP	M+1	Dunnett's multiple comparisons test	Mean Diff.	95.00% CI of diff.	Significant?	Summary	Adjusted P Value
			Ct vs. 1mM	-0.3614	-0.5956 to -0.1272	Yes	**	0.0042
			Ct vs. 10mM	-0.3862	-0.6204 to -0.1520	Yes	**	0.0026
	FBP	M+0	Dunnett's multiple comparisons test	Mean Diff.	95.00% CI of diff.	Significant?	Summary	Adjusted P Value
			Ct vs. 1mM	-1.785	-4.343 to 0.7740	No	ns	0.1821
			Ct vs. 10mM	-5.012	-7.570 to -2.453	Yes	***	0.0007
