# Supplementary material for: Glycerol enhances mitochondrial metabolism and inflammatory response in pro-inflammatory macrophages
Source: EMBO Rep. 2026 Apr 14;27(10):2614–38. doi: 10.1038/s44319-026-00747-y (PMC13219733; doi:10.1038/s44319-026-00747-y)
Supplement: Supplementary file 3 — Source data Fig. 1 [file 44319_2026_747_MOESM3_ESM.zip › Fig1/Fig 1D-analysis-2.xlsx]

## Sheet: Fig 1D-analysis-2
	Fig 1D-analysis-2
	One Way ANOVA
	3PG	Total	Dunnett's multiple comparisons test	Mean Diff.	95.00% CI of diff.	Significant?	Summary	Adjusted P Value
			Ct vs. 1mM	-0.3666	-1.017 to 0.2836	No	ns	0.3033
			Ct vs. 10mM	-0.3882	-1.038 to 0.2620	No	ns	0.2684
	3PG	M+3	Dunnett's multiple comparisons test	Mean Diff.	95.00% CI of diff.	Significant?	Summary	Adjusted P Value
			Ct vs. 1mM	-0.2018	-0.3690 to -0.03461	Yes	*	0.0196
			Ct vs. 10mM	-0.3562	-0.5234 to -0.1890	Yes	***	0.0004
	3PG	M+0	Dunnett's multiple comparisons test	Mean Diff.	95.00% CI of diff.	Significant?	Summary	Adjusted P Value
			Ct vs. 1mM	-0.1646	-0.7333 to 0.4041	No	ns	0.6979
			Ct vs. 10mM	-0.032	-0.6007 to 0.5367	No	ns	0.9856
	Acetyl CoA	Total	Dunnett's multiple comparisons test	Mean Diff.	95.00% CI of diff.	Significant?	Summary	Adjusted P Value
			Ct vs. 1mM	-0.07972	-0.1525 to -0.006903	Yes	*	0.0326
			Ct vs. 10mM	-0.09026	-0.1631 to -0.01744	Yes	*	0.0169
	Acetyl CoA	M+２	Dunnett's multiple comparisons test	Mean Diff.	95.00% CI of diff.	Significant?	Summary	Adjusted P Value
			Ct vs. 1mM	-0.01214	-0.06479 to 0.04050	No	ns	0.7914
			Ct vs. 10mM	-0.02648	-0.07913 to 0.02616	No	ns	0.3753
	Acetyl CoA	M+1	Dunnett's multiple comparisons test	Mean Diff.	95.00% CI of diff.	Significant?	Summary	Adjusted P Value
			Ct vs. 1mM	-0.0219	-0.08854 to 0.04475	No	ns	0.6341
			Ct vs. 10mM	-0.01228	-0.07893 to 0.05437	No	ns	0.8594
	Acetyl CoA	M+０	Dunnett's multiple comparisons test	Mean Diff.	95.00% CI of diff.	Significant?	Summary	Adjusted P Value
			Ct vs. 1mM	-0.0457	-0.1584 to 0.06703	No	ns	0.5123
			Ct vs. 10mM	-0.05153	-0.1643 to 0.06120	No	ns	0.4365
