# Supplementary material for: Glycerol enhances mitochondrial metabolism and inflammatory response in pro-inflammatory macrophages
Source: EMBO Rep. 2026 Apr 14;27(10):2614–38. doi: 10.1038/s44319-026-00747-y (PMC13219733; doi:10.1038/s44319-026-00747-y)
Supplement: Supplementary file 3 — Source data Fig. 1 [file 44319_2026_747_MOESM3_ESM.zip › Fig1/Fig 1D-summery.xlsx]

## Sheet: Fig 1D-summery
	Fig 1D-Summery
		G3P				DHAP			FBP				3PG				Acetyl-CoA
		M+0	M+1	M+2	M+3	M+0	M+2	M+3	M+0	M+1	M+2	M+3	M+0	M+1	M+2	M+3	M+0	M+1	M+2
	Ct	6.1438	0.27	0.13124	0	5	0	0	11.69	0.85	0	0	0.58	0	0	0	0.1248	0.0149	0.0075
	1mM	8.233	0.47	0.576789	10.52	7.32	0.16	1.32	13.48	1.21	0	2.148	0.754	0	0	0.202	0.1705	0.036799	0.01968
	10mM	7.34	0.323	0.401817	10.8273	9.35	0.22	1.94	16.7	1.2363	0	3.4261	0.621	0	0	0.356	0.1764	0.0272	0.034
