# Supplementary material for: Glycerol enhances mitochondrial metabolism and inflammatory response in pro-inflammatory macrophages
Source: EMBO Rep. 2026 Apr 14;27(10):2614–38. doi: 10.1038/s44319-026-00747-y (PMC13219733; doi:10.1038/s44319-026-00747-y)
Supplement: Supplementary file 3 — Source data Fig. 1 [file 44319_2026_747_MOESM3_ESM.zip › Fig1/Fig 1D.xlsx]

## Sheet: Fig 1D 
	Fig 1D
			Ct					Glycerol 1mM					Glycerol 10mM
	G3P	Glycerol 3-phosphate	8.5407	6.39794	4.8559	4.60781	6.31654	11.0752	6.75869	7.0151	5.82562	10.4936	9.16406	6.47567	6.86091	5.12449	9.10892
		Glycerol 3-phosphate-C13x3	0	0	0	0	0	15.7442	8.08679	8.65785	6.09262	14.0232	15.4102	8.61537	9.37785	7.91239	12.8205
		Glycerol 3-phosphate-C13x1	0.507647	0.28542	0.297347	0.106598	0.174595	0.626764	0.307438	0.229792	0	0.727367	0.408973	0.282795	0.243498	0.354734	0.327496
		Glycerol 3-phosphate-C13x2	0	0.656199	0	0	0	1.01885	0.732233	0	0.51992	0.612941	1.05961	0.284158	0	0.179032	0.486282
		Total	9.04835	7.33956	5.15324	4.7144	6.49113	28.465	15.8851	15.9027	12.4382	25.8571	26.0428	15.658	16.4823	13.5706	22.7432
	DHAP	Dihydroxyacetonephosphate	5.73851	4.20775	4.11001	6.04902	4.89477	4.82636	11.5564	7.24125	5.93024	7.05283	6.59333	9.52867	12.7285	9.98452	7.9148
		Dihydroxyacetonephosphate-C13x3	0	0	0	0	0	0.935275	1.71338	1.35592	1.11854	1.49116	1.53515	1.63173	2.20796	2.88489	1.45711
		Dihydroxyacetonephosphate-C13x1	0	0	0	0	0	0	0	0	0	0	0	0	0	0	0
		Dihydroxyacetonephosphate-C13x2	0	0	0	0	0	0	0.393528	0	0	0.412382	0	0.639607	0.233894	0	0.247251
		Total	5.73851	4.20775	4.11001	6.04902	4.89477	5.76164	13.3466	8.59716	7.04878	8.95637	8.12848	11.8	15.1704	12.8694	9.61917
	FBP	Fructose 1,6-diphosphate	12.9837	10.7928	12.8082	10.4167	11.474	11.8925	14.5421	15.1939	12.1469	13.6243	15.7254	17.8248	19.7911	14.5193	15.6742
		Fructose 1,6-diphosphate-C13x6	0	0	0	0	0	0	0	0	0	0	0	0	0	0	0
		Fructose 1,6-diphosphate-C13x3	0	0	0	0	0	1.21583	2.99315	2.94201	2.36889	1.22119	2.5547	3.69209	4.77391	3.58784	2.52184
		Fructose 1,6-diphosphate-C13x1	0.911197	0.906395	0.770488	0.781455	0.883203	0.961636	1.31631	1.41744	1.1578	1.20474	1.25411	1.15374	1.31767	1.46368	0.992283
		Fructose 1,6-diphosphate-C13x2	0	0	0	0	0	0	0	0	0	0	0	0	0	0	0
		Fructose 1,6-diphosphate-C13x4	0	0	0	0	0	0	0	0	0	0	0	0	0	0	0
		Fructose 1,6-diphosphate-C13x5	0	0	0	0	0	0	0	0	0	0	0	0	0	0	0
		Total	13.8949	11.6992	13.5787	11.1981	12.3572	14.0699	18.8515	19.5534	15.6736	16.0502	19.5342	22.6707	25.8827	19.5709	19.1883
	3PG	3-Phosphoglycerate	1.05084	1.00595	0.701753	0.188479	0	1.19583	0.873144	0.871474	0.441074	0.388711	0.781923	0.55864	0.786235	0.271276	0.708579
		3-Phosphoglycerate-C13x3	0	0	0	0	0	0.420446	0.126098	0.203362	0.0600584	0.199965	0.471454	0.461412	0.221826	0.228009	0.398722
		3-Phosphoglycerate-C13x1	0	0	0	0	0	0	0	0	0	0	0	0	0	0	0
		3-Phosphoglycerate-C13x2	0	0	0	0	0	0	0	0	0	0	0	0	0	0	0
		Total	1.05084	1.00595	0.701753	0.188479	0	1.61628	0.999243	1.07484	0.501132	0.588676	1.25338	1.02005	1.00806	0.499285	1.1073
	Acetyl CoA	Acetyl CoA	0.178513	0.130503	0.124582	0.0622454	0.128394	0.0937384	0.318926	0.204067	0.0912816	0.144705	0.243557	0.149637	0.200436	0.0728734	0.215407
		Acetyl CoA-C13x2	0	0.0376865	0	0	0	0.0338111	0	0	0	0.0646007	0.0786842	0	0	0.0914279	0
		Acetyl CoA-C13x1	0	0	0	0.0745116	0	0.0985944	0	0	0.0854029	0	0	0.0449696	0	0.0909049	0
		Total	0.178513	0.168189	0.124582	0.136757	0.128394	0.226144	0.318926	0.204067	0.176684	0.209306	0.322241	0.194607	0.200436	0.255206	0.215407
