# Supplementary material for: Glycerol enhances mitochondrial metabolism and inflammatory response in pro-inflammatory macrophages
Source: EMBO Rep. 2026 Apr 14;27(10):2614–38. doi: 10.1038/s44319-026-00747-y (PMC13219733; doi:10.1038/s44319-026-00747-y)
Supplement: Supplementary file 4 — Source data Fig. 2 [file 44319_2026_747_MOESM4_ESM.zip]

Archive with 7 entries (6 files):
- Fig2/
- Fig2/Fig 2A.xlsx
- Fig2/Fig 2B.xlsx
- Fig2/Fig 2C.xlsx
- Fig2/Fig 2E.xlsx
- Fig2/Fig 2F.xlsx
- Fig2/Fig 2G.xlsx
