# Supplementary material for: Glycerol enhances mitochondrial metabolism and inflammatory response in pro-inflammatory macrophages
Source: EMBO Rep. 2026 Apr 14;27(10):2614–38. doi: 10.1038/s44319-026-00747-y (PMC13219733; doi:10.1038/s44319-026-00747-y)
Supplement: Supplementary file 4 — Source data Fig. 2 [file 44319_2026_747_MOESM4_ESM.zip › Fig2/Fig 2A.xlsx]

## Sheet: Fig 2A
	Fig 2A
		OCR										ECAR
	Time (minutes)	Ct					Glycerol					Ct					Glycerol
	1.38244	110.504	121.786	114.724	129.168	115.922	162.432	163.001	170.868	157.772	147.255	36.9032	35.8227	35.3056	37.1045	32.7891	37.6033	40.3296	40.9925	43.079	39.86
	9.90287	111.603	120.308	116.977	130.539	117.244	168.359	153.909	163.539	152.772	142.694	36.8622	35.4055	35.2299	37.3639	32.5621	38.021	39.8419	40.7314	43.1765	40.1506
	18.4178	110.644	119.655	118.596	129.283	117.356	152.516	149.48	161.377	151.176	142.819	36.8956	35.5762	35.454	37.3204	32.3877	36.8178	39.9101	40.467	43.1178	40.4257
	27.0328	72.3461	77.7606	73.8726	87.2909	78.635	103.985	98.675	106.367	97.4444	86.3528	43.7266	42.2379	41.6338	44.3934	38.6522	46.5967	48.4656	48.7398	51.1027	47.7416
	35.5481	73.8886	79.1098	75.4963	89.385	80.4437	110.715	100.043	106.442	101.614	93.1938	46.4232	44.7657	44.615	47.358	41.1886	49.9013	51.4205	51.7396	56.2637	51.9477
	44.0609	73.8506	78.684	76.1668	88.6022	81.2971	111.725	97.9829	109.73	102.339	96.1047	46.6469	44.8789	44.8398	47.4332	41.1148	50.79	51.7603	53.0063	56.3644	52.5595
	52.6783	57.5796	61.1472	57.5298	70.2808	63.1899	84.8218	79.3155	87.3935	78.324	70.6466	46.0133	44.8194	43.4774	46.7981	40.7254	49.7178	51.726	51.2958	54.5483	51.2877
	61.1935	57.3059	62.1692	58.6455	70.9206	63.7007	85.8603	73.242	84.7314	76.0121	71.022	46.0352	45.237	44.6251	47.3862	41.4871	49.8181	51.0195	51.6804	56.3513	52.5383
	69.7022	58.6034	59.264	58.7738	71.3194	64.7263	84.5976	72.5979	84.8	75.6391	72.5437	46.0287	44.8119	44.6363	47.3776	41.4496	49.6377	51.0234	52.2048	56.0997	53.1889
