# Supplementary material for: Glycerol enhances mitochondrial metabolism and inflammatory response in pro-inflammatory macrophages
Source: EMBO Rep. 2026 Apr 14;27(10):2614–38. doi: 10.1038/s44319-026-00747-y (PMC13219733; doi:10.1038/s44319-026-00747-y)
Supplement: Supplementary file 4 — Source data Fig. 2 [file 44319_2026_747_MOESM4_ESM.zip › Fig2/Fig 2B.xlsx]

## Sheet: Fig 2B
	Fig 2B
	Mito-ATP			Glyco-ATP
	Ct	1mM		Ct	1mM
	210.64	266.92		662.75	652.37
	230.42	279.43		634.65	705.21
	245.98	302.56		630.81	715.88
	230.95	295.53		667.19	766.41
	212.96	310.56		577.23	718.88
	Unpaired t test	Mito-ATP		Unpaired t test	Glyco-ATP
	P value	0.0002		P value	0.013
	P value summary	***		P value summary	*
	Significantly different (P < 0.05)?	Yes		Significantly different (P < 0.05)?	Yes
	One- or two-tailed P value?	Two-tailed		One- or two-tailed P value?	Two-tailed
	t, df	t=6.326, df=8		t, df	t=3.181, df=8
