# Supplementary material for: Glycerol enhances mitochondrial metabolism and inflammatory response in pro-inflammatory macrophages
Source: EMBO Rep. 2026 Apr 14;27(10):2614–38. doi: 10.1038/s44319-026-00747-y (PMC13219733; doi:10.1038/s44319-026-00747-y)
Supplement: Supplementary file 4 — Source data Fig. 2 [file 44319_2026_747_MOESM4_ESM.zip › Fig2/Fig 2C.xlsx]

## Sheet: Fig 2C
	Fig 2C
	Mito-ATP			Glyco-ATP
	Ct	1mM		Ct	1mM
	263.16	430.84		692.88	704.43
	307.69	402.47		721.2	850.25
	277	382.58		817.8	627.8
	338.77	422.5		782.99	821.13
	282.62	422.82		817.85	873.57
	Unpaired t test	Mito-ATP		Unpaired t test	Glyco-ATP
	P value	<0.0001		P value	0.872
	P value summary	****		P value summary	ns
	Significantly different (P < 0.05)?	Yes		Significantly different (P < 0.05)?	No
	One- or two-tailed P value?	Two-tailed		One- or two-tailed P value?	Two-tailed
	t, df	t=7.414, df=8		t, df	t=0.1663, df=8
