# Supplementary material for: Glycerol enhances mitochondrial metabolism and inflammatory response in pro-inflammatory macrophages
Source: EMBO Rep. 2026 Apr 14;27(10):2614–38. doi: 10.1038/s44319-026-00747-y (PMC13219733; doi:10.1038/s44319-026-00747-y)
Supplement: Supplementary file 4 — Source data Fig. 2 [file 44319_2026_747_MOESM4_ESM.zip › Fig2/Fig 2E.xlsx]

## Sheet: Fig 2E
	Fig 2E
		OCR
		Vehicle					GK inhibitor
	Ct	140.161	143.232	131.239	158.335	142.276	127.454	127.053	142.536	127.978	146.073
	Glycerol	183.595	155.197	173.461	165.679	159.603	111.22	94.4182	89.2856	99.3951	88.1836
	2 way ANOVA Sidak's multiple comparisons test
		Mean Diff.	95.00% CI of diff.	Significant?	Summary	Adjusted P Value
	Ct:Vehicle vs. Ct:GK inhibitor	8.83	-10.07 to 27.73	No	ns	0.6971
	Ct:Vehicle vs. Glycerol:Vehicle	-24.46	-43.36 to -5.555	Yes	**	0.008
	Ct:Vehicle vs. Glycerol:GK inhibitor	46.55	27.64 to 65.45	Yes	****	<0.0001
	Ct:GK inhibitor vs. Glycerol:Vehicle	-33.29	-52.19 to -14.38	Yes	***	0.0004
	Ct:GK inhibitor vs. Glycerol:GK inhibitor	37.72	18.82 to 56.62	Yes	***	0.0001
	Glycerol:Vehicle vs. Glycerol:GK inhibitor	71.01	52.10 to 89.91	Yes	****	<0.0001
		Mito-ATP
		Vehicle					GK inhibitor
	Ct	211.86	213.66	209.89	227.1	226.06	186.43	198.96	218.28	190.02	166.26
	Glycerol	276.32	272.31	290.81	278.88	266.09	137.64	135.5	130.85	145.44	126.31
	2 way ANOVA Sidak's multiple comparisons test
		Mean Diff.	95.00% CI of diff.	Below threshold?	Summary	Adjusted P Value
	Ct:Vehicle vs. Ct:GK inhibitor	25.72	3.234 to 48.21	Yes	*	0.0205
	Ct:Vehicle vs. Glycerol:Vehicle	-59.17	-81.66 to -36.68	Yes	****	<0.0001
	Ct:Vehicle vs. Glycerol:GK inhibitor	82.57	60.08 to 105.1	Yes	****	<0.0001
	Ct:GK inhibitor vs. Glycerol:Vehicle	-84.89	-107.4 to -62.40	Yes	****	<0.0001
	Ct:GK inhibitor vs. Glycerol:GK inhibitor	56.84	34.35 to 79.33	Yes	****	<0.0001
	Glycerol:Vehicle vs. Glycerol:GK inhibitor	141.7	119.2 to 164.2	Yes	****	<0.0001
