# Supplementary material for: Glycerol enhances mitochondrial metabolism and inflammatory response in pro-inflammatory macrophages
Source: EMBO Rep. 2026 Apr 14;27(10):2614–38. doi: 10.1038/s44319-026-00747-y (PMC13219733; doi:10.1038/s44319-026-00747-y)
Supplement: Supplementary file 4 — Source data Fig. 2 [file 44319_2026_747_MOESM4_ESM.zip › Fig2/Fig 2F.xlsx]

## Sheet: Fig 2F
	Fig 2F
		OCR
		Vehicle					GPD2 inhibitor
	Ct	110.504	121.786	114.724	129.168	115.922	133.186	132.714	110.497	138.235	121.372
	Glycerol	162.432	163.001	170.868	157.772	147.255	122.196	111.346	112.899	107.651	99.6104
	2 way ANOVA Sidak's multiple comparisons test
		Mean Diff.	95.00% CI of diff.	Below threshold?	Summary	Adjusted P Value
	Ct:Vehicle vs. Ct:GPD2 inhibitor	-8.78	-25.74 to 8.181	No	ns	0.596
	Ct:Vehicle vs. Glycerol:Vehicle	-41.85	-58.81 to -24.88	Yes	****	<0.0001
	Ct:Vehicle vs. Glycerol:GPD2 inhibitor	7.68	-9.281 to 24.64	No	ns	0.7247
	Ct:GPD2 inhibitor vs. Glycerol:Vehicle	-33.07	-50.03 to -16.10	Yes	***	0.0001
	Ct:GPD2 inhibitor vs. Glycerol:GPD2 inhibitor	16.46	-0.5013 to 33.42	No	ns	0.0599
	Glycerol:Vehicle vs. Glycerol:GPD2 inhibitor	49.53	32.56 to 66.49	Yes	****	<0.0001
		Mito-ATP
		Vehicle					GPD2 inhibitor
	Ct	210.64	230.42	245.98	230.95	212.96	195.45	201.1	190.31	220.19	153.17
	Glycerol	266.92	279.43	302.56	295.53	310.56	172.13	182.11	189.86	175.78	165.99
	2 way ANOVA Sidak's multiple comparisons test
		Mean Diff.	95.00% CI of diff.	Below threshold?	Summary	Adjusted P Value
	Ct:Vehicle vs. Ct:GPD2 inhibitor	34.15	1.176 to 67.12	Yes	*	0.0402
	Ct:Vehicle vs. Glycerol:Vehicle	-64.81	-97.78 to -31.84	Yes	***	0.0001
	Ct:Vehicle vs. Glycerol:GPD2 inhibitor	49.02	16.05 to 81.99	Yes	**	0.0024
	Ct:GPD2 inhibitor vs. Glycerol:Vehicle	-98.96	-131.9 to -65.99	Yes	****	<0.0001
	Ct:GPD2 inhibitor vs. Glycerol:GPD2 inhibitor	14.87	-18.10 to 47.84	No	ns	0.7281
	Glycerol:Vehicle vs. Glycerol:GPD2 inhibitor	113.8	80.86 to 146.8	Yes	****	<0.0001
