# Supplementary material for: Glycerol enhances mitochondrial metabolism and inflammatory response in pro-inflammatory macrophages
Source: EMBO Rep. 2026 Apr 14;27(10):2614–38. doi: 10.1038/s44319-026-00747-y (PMC13219733; doi:10.1038/s44319-026-00747-y)
Supplement: Supplementary file 4 — Source data Fig. 2 [file 44319_2026_747_MOESM4_ESM.zip › Fig2/Fig 2G.xlsx]

## Sheet: Fig 2G
	Fig 2G
		OCR
		Vehicle					DFP
	Ct	183.673	199.874	202.066	187.346	201.942	208.11	200.663	189.643	209.669	171.141
	Glycerol	238.533	232.939	221.487	236.308	216.075	186.107	154.974	147.295	181.225	149.329
	2 way ANOVA Sidak's multiple comparisons test
		Mean Diff.	95.00% CI of diff.	Below threshold?	Summary	Adjusted P Value
	Ct:Vehicle vs. Ct:DFP	-0.865	-27.12 to 25.39	No	ns	>0.9999
	Ct:Vehicle vs. Glycerol:Vehicle	-34.09	-60.34 to -7.837	Yes	**	0.0077
	Ct:Vehicle vs. Glycerol:DFP	31.19	4.943 to 57.44	Yes	*	0.0155
	Ct:DFP vs. Glycerol:Vehicle	-33.22	-59.47 to -6.972	Yes	**	0.0095
	Ct:DFP vs. Glycerol:DFP	32.06	5.808 to 58.31	Yes	*	0.0126
	Glycerol:Vehicle vs. Glycerol:DFP	65.28	39.03 to 91.53	Yes	****	<0.0001
		Mito-ATP
		Vehicle					DFP
	Ct	189.211	176.261	175.472	164.1	176.2	180.623	203.95	227.278	181.891	198.44
	Glycerol	228.734	232.156	236.058	217.988	228.73	164.565	132.43	196.699	164.565	178.56
	2 way ANOVA Sidak's multiple comparisons test
		Mean Diff.	95.00% CI of diff.	Significant?	Summary	Adjusted P Value
	Ct:Vehicle vs. Ct:DFP	-22.19	-52.81 to 8.433	No	ns	0.2423
	Ct:Vehicle vs. Glycerol:Vehicle	-52.48	-83.10 to -21.86	Yes	***	0.0006
	Ct:Vehicle vs. Glycerol:DFP	8.885	-21.74 to 39.51	No	ns	0.952
	Ct:DFP vs. Glycerol:Vehicle	-30.3	-60.92 to 0.3236	No	ns	0.0533
	Ct:DFP vs. Glycerol:DFP	31.07	0.4522 to 61.69	Yes	*	0.0457
	Glycerol:Vehicle vs. Glycerol:DFP	61.37	30.75 to 91.99	Yes	***	0.0001
