# Supplementary material for: Glycerol enhances mitochondrial metabolism and inflammatory response in pro-inflammatory macrophages
Source: EMBO Rep. 2026 Apr 14;27(10):2614–38. doi: 10.1038/s44319-026-00747-y (PMC13219733; doi:10.1038/s44319-026-00747-y)
Supplement: Supplementary file 5 — Source data Fig. 3 [file 44319_2026_747_MOESM5_ESM.zip]

Archive with 6 entries (5 files):
- Fig3/
- Fig3/Fig 3B.xlsx
- Fig3/Fig 3C.xlsx
- Fig3/Fig 3D.xlsx
- Fig3/Fig 3E.xlsx
- Fig3/Fig 3F.xlsx
