# Supplementary material for: Glycerol enhances mitochondrial metabolism and inflammatory response in pro-inflammatory macrophages
Source: EMBO Rep. 2026 Apr 14;27(10):2614–38. doi: 10.1038/s44319-026-00747-y (PMC13219733; doi:10.1038/s44319-026-00747-y)
Supplement: Supplementary file 5 — Source data Fig. 3 [file 44319_2026_747_MOESM5_ESM.zip › Fig3/Fig 3B.xlsx]

## Sheet: Fig 3B
	Fig 3B
	Gene_ID	Vehicle 1	Vehicle 2	Vehicle 3	Glycerol 1	Glycerol 2	Glycerol 3
	Ndufa10	75.3724	75.9662	76.0843	77.4166	77.8282	77.171
	Ndufv1	51.3597	53.662	56.0097	58.2661	56.9185	57.135
	Uqcc3	91.1568	102.458	93.997	115.728	110.894	109.811
	Ndufb11	98.6098	112.574	108.318	128.077	120.012	122.218
	Ndufa8	252.927	248.85	247.902	257.779	268.233	282.573
	Uqcrh	193.627	194.25	201.408	199.158	207.303	211.229
	Ndufv2	108.346	113.363	100.726	114.279	121.321	123.837
	Ndufa4	127.933	118.951	115.301	131.708	139.361	134.27
	Uqcrc1	103.48	103.841	106.641	113.163	108.431	113.836
	Ndufa13	234.5	243.609	244.975	282.285	257.528	292.496
	Uqcr10	398.576	404.073	402.77	509.73	445.72	505.118
	Ndufb3	137.989	135.549	138.998	156.19	145.814	150.762
	Ndufc1	54.3738	54.8826	53.3041	61.7117	55.2556	61.6025
	Ndufa9	111.218	111.169	114	115.947	113.604	118.067
	Ndufa2	375.211	380.305	362.277	475.56	456.3	480.244
	Ndufb1-ps	208.384	205.861	197.582	235.49	229.723	234.575
	Ndufb9	148.67	136.761	148.122	177.149	163.656	180.022
	Ndufa6	106.176	98.2937	104.286	117.953	111.155	126.566
	Ndufb6	146.338	136.015	144.975	160.134	160.291	167.326
	Uqcr11	202.39	210.558	204.505	237.474	233.341	250.743
	Uqcrq	183.973	181.41	187.68	226.367	215.308	237.711
	Ndufs7	125.623	124.012	123.291	138.735	134.736	147.161
	Ndufa7	117.653	116.078	116.277	128.606	122.59	131.453
	Ndufb4	45.0878	47.1416	41.2051	49.0013	42.564	51.3816
	Ndufb8	45.3371	49.1476	44.7756	49.4202	45.6998	50.8087
	Uqcrfs1	156.802	140.251	156.49	152.367	142.491	156.495
	Ndufs3	100.055	92.8344	97.7959	103.801	94.7393	105.954
	Ndufv3	49.1936	46.0526	44.9614	53.2288	46.5166	51.6727
	Ndufs4	79.0327	73.5195	72.9123	80.2495	74.4448	80.5265
	Uqcrb	219.662	215.86	215.588	240.075	222.91	224.765
	Sdhb	262.514	261.831	252.846	277.312	276.239	266.416
	Ndufb7	45.4383	43.4935	40.7155	48.9433	46.7968	45.8433
	Ndufs6	130.773	131.679	114.638	152.783	141.313	142.243
	Ndufa3	178.889	185.697	165.369	203.084	190.034	197.49
	Ndufa1	260.943	280.569	251.701	298.763	287.76	286.328
	mt-Co1	2045.06	2481.17	2574.25	2289.57	2174.87	2187.71
	mt-Nd5	250.212	307.795	318.007	306.435	294.475	275.573
	mt-Nd2	329.435	390.911	375.585	376.872	355.584	388.721
	mt-Nd4	336.746	411.293	408.787	432.595	386.085	395.364
	mt-Nd1	944.855	1104.48	1079.11	1161.69	1098.45	1119.96
	Uqcrc2	101.201	103.275	103.952	97.5163	102.067	95.4733
	Sdhd	334.56	342.085	330.898	327.852	330.531	322.33
