# Supplementary material for: Glycerol enhances mitochondrial metabolism and inflammatory response in pro-inflammatory macrophages
Source: EMBO Rep. 2026 Apr 14;27(10):2614–38. doi: 10.1038/s44319-026-00747-y (PMC13219733; doi:10.1038/s44319-026-00747-y)
Supplement: Supplementary file 5 — Source data Fig. 3 [file 44319_2026_747_MOESM5_ESM.zip › Fig3/Fig 3C.xlsx]

## Sheet: Fig 3C
	Fig 3C
		Ndufa2	Ndufa2	Ndufa2		Ndufa6	Ndufa6	Ndufa6		Ndufb9	Ndufb9	Ndufb9
		Vehicle	Glycerol(3h)	Glycerol(6h)		Vehicle	Glycerol(3h)	Glycerol(6h)		Vehicle	Glycerol(3h)	Glycerol(6h)
		0.92637	1.15739	1.25615		0.8894	1.391	1.4415		0.89722	1.4013	1.54743
		1.00489	1.02676	1.13777		1.0066	1.3243	1.4179		1.00974	1.21225	1.40746
		1.00902	1.07491	1.25334		1.007	1.2765	1.5292		1.06162	1.08077	1.46787
		0.99452	1.0684	1.0436		1.0742	1.1892	1.369		1.05638	1.12378	1.22085
		0.99209	1.1008	1.17954		1.0122	1.1965	1.4128		1.00395	1.10927	1.211
		1.07317	1.12977	1.07777		1.0107	1.2277	1.2569		0.97101	1.10259	1.03702
	Ndufa2	One way ANOVA-Dunnett's multiple comparisons test
			Mean Diff.	95.00% CI of diff.	Significant?	Summary	Adjusted P Value
		Ct vs. 3h	-0.09299	-0.1828 to -0.003204	Yes	*	0.0423
		Ct vs. 6h	-0.158	-0.2478 to -0.06823	Yes	**	0.0012
	Ndufa6	One way ANOVA-Dunnett's multiple comparisons test
			Mean Diff.	95.00% CI of diff.	Significant?	Summary	Adjusted P Value
		Ct vs. 3h	-0.2675	-0.3764 to -0.1587	Yes	****	<0.0001
		Ct vs. 6h	-0.4045	-0.5134 to -0.2957	Yes	****	<0.0001
	Ndufb9	One way ANOVA-Dunnett's multiple comparisons test
			Mean Diff.	95.00% CI of diff.	Significant?	Summary	Adjusted P Value
		Ct vs. 3h	-0.1717	-0.3624 to 0.01901	No	ns	0.0789
		Ct vs. 6h	-0.3153	-0.5060 to -0.1246	Yes	**	0.0021
