# Supplementary material for: Glycerol enhances mitochondrial metabolism and inflammatory response in pro-inflammatory macrophages
Source: EMBO Rep. 2026 Apr 14;27(10):2614–38. doi: 10.1038/s44319-026-00747-y (PMC13219733; doi:10.1038/s44319-026-00747-y)
Supplement: Supplementary file 5 — Source data Fig. 3 [file 44319_2026_747_MOESM5_ESM.zip › Fig3/Fig 3D.xlsx]

## Sheet: Fig 3D
	Fig 3D
		Sdha	Sdha	Sdha		Sdhb	Sdhb	Sdhb
		Vehicle	Glycerol(3h)	Glycerol(6h)		Vehicle	Glycerol(3h)	Glycerol(6h)
		0.97868	1.51459	1.13254		0.89841	1.5057	1.48666
		1.08763	1.26533	1.15882		0.86182	1.32521	1.61523
		0.97344	1.23668	1.35123		1.00524	1.26704	1.65131
		1.09674	1.09377	1.16219		1.10667	1.45353	1.33566
		0.95068	1.32569	1.24634		1.07543	1.29922	1.42289
		0.91275	1.21043	1.0838		1.05243	1.11454	1.13122
	Sdha	One way ANOVA-Dunnett's multiple comparisons test
			Mean Diff.	95.00% CI of diff.	Below threshold?	Summary	Adjusted P Value
		Ct vs. 3h	-0.2744	-0.4254 to -0.1235	Yes	***	0.0009
		Ct vs. 6h	-0.1892	-0.3401 to -0.03824	Yes	*	0.0148
	Sdhb	One way ANOVA-Dunnett's multiple comparisons test
			Mean Diff.	95.00% CI of diff.	Below threshold?	Summary	Adjusted P Value
		Ct vs. 3h	-0.3275	-0.5367 to -0.1184	Yes	**	0.0032
		Ct vs. 6h	-0.4405	-0.6496 to -0.2314	Yes	***	0.0002
