# Supplementary material for: Glycerol enhances mitochondrial metabolism and inflammatory response in pro-inflammatory macrophages
Source: EMBO Rep. 2026 Apr 14;27(10):2614–38. doi: 10.1038/s44319-026-00747-y (PMC13219733; doi:10.1038/s44319-026-00747-y)
Supplement: Supplementary file 5 — Source data Fig. 3 [file 44319_2026_747_MOESM5_ESM.zip › Fig3/Fig 3E.xlsx]

## Sheet: Fig 3E
	Fig 3E
		Uqcrq	Uqcrq	Uqcrq		Uqcc2	Uqcc2	Uqcc2		Uqcc3	Uqcc3	Uqcc3
		Vehicle	Glycerol(3h)	Glycerol(6h)		Vehicle	Glycerol(3h)	Glycerol(6h)		Vehicle	Glycerol(3h)	Glycerol(6h)
		1.0376	1.0483	1.1229		0.97957	1.52039	1.65155		0.87693	1.51117	1.58626
		1.0183	1.0397	1.0869		0.99981	1.33002	1.54877		1.00662	1.41896	1.503
		1.0361	1.1291	1.2261		0.97634	1.23219	1.88172		1.11707	1.40706	1.66084
		1.0135	1.019	1.0831		1.12999	1.25847	1.62589		1.00502	1.40117	1.52664
		0.948	1.0293	1.1643		0.88118	1.19662	1.72103		1.01488	1.24003	1.60029
		0.946	1.1217	1.1316		1.03282	1.15954	1.52111		0.97948	1.53223	1.54009
		Uqcrc1	Uqcrc1	Uqcrc1		Uqcr10	Uqcr10	Uqcr10
		Vehicle	Glycerol(3h)	Glycerol(6h)		Vehicle	Glycerol(3h)	Glycerol(6h)
		0.96868	1.44382	1.62399		1.06242	1.82269	1.63466
		1.08166	1.36256	1.48684		1.19279	1.95173	1.32348
		0.98481	1.16113	1.36244		0.93337	1.37312	1.89422
		0.97738	1.21757	1.45871		0.88111	1.19697	1.36536
		1.06659	1.45731	1.42865		0.99292	1.40994	1.64254
		0.92089	1.25011	1.23201		0.93748	1.28758	1.16047
	Uqcrq	One way ANOVA-Dunnett's multiple comparisons test
			Mean Diff.	95.00% CI of diff.	Below threshold?	Summary	Adjusted P Value
		Ct vs. 3h	-0.0646	-0.1324 to 0.003239	No	ns	0.0623
		Ct vs. 6h	-0.1359	-0.2037 to -0.06806	Yes	***	0.0004
	Uqcc2	One way ANOVA-Dunnett's multiple comparisons test
			Mean Diff.	95.00% CI of diff.	Below threshold?	Summary	Adjusted P Value
		Ct vs. 3h	-0.2829	-0.4469 to -0.1190	Yes	**	0.0015
		Ct vs. 6h	-0.6584	-0.8223 to -0.4944	Yes	****	<0.0001
	Uqcc3	One way ANOVA-Dunnett's multiple comparisons test
			Mean Diff.	95.00% CI of diff.	Below threshold?	Summary	Adjusted P Value
		Ct vs. 3h	-0.4184	-0.5335 to -0.3034	Yes	****	<0.0001
		Ct vs. 6h	-0.5695	-0.6845 to -0.4545	Yes	****	<0.0001
	Uqcrc1	One way ANOVA-Dunnett's multiple comparisons test
			Mean Diff.	95.00% CI of diff.	Below threshold?	Summary	Adjusted P Value
		Ct vs. 3h	-0.3154	-0.4701 to -0.1607	Yes	***	0.0003
		Ct vs. 6h	-0.4321	-0.5868 to -0.2774	Yes	****	<0.0001
	Uqcr10	One way ANOVA-Dunnett's multiple comparisons test
			Mean Diff.	95.00% CI of diff.	Below threshold?	Summary	Adjusted P Value
		Ct vs. 3h	-0.507	-0.8502 to -0.1637	Yes	**	0.0049
		Ct vs. 6h	-0.5034	-0.8467 to -0.1602	Yes	**	0.0052
