# Supplementary material for: Glycerol enhances mitochondrial metabolism and inflammatory response in pro-inflammatory macrophages
Source: EMBO Rep. 2026 Apr 14;27(10):2614–38. doi: 10.1038/s44319-026-00747-y (PMC13219733; doi:10.1038/s44319-026-00747-y)
Supplement: Supplementary file 5 — Source data Fig. 3 [file 44319_2026_747_MOESM5_ESM.zip › Fig3/Fig 3F.xlsx]

## Sheet: Fig 3F
	Fig 3F
	Uqcc2									Uqcrc1
	Vehicle				Glycerol					Vehicle				Glycerol
	Vehicle	DFP	thio(GK)	KM(GPD2)	Vehicle	DFP	thio(GK)	KM(GPD2)		Vehicle	DFP	thio(GK)	KM(GPD2)	Vehicle	DFP	thio(GK)	KM(GPD2)
	Vehicle	DFP	GK	GPD2	G	G+DFP	G+GK	G+GPD2		Vehicle	DFP	GK	GPD2	G	G+DFP	G+GK	G+GPD2
	0.0072	0.0212	0.0147	0.0123	0.0394	0.0161	0.0141	0.0154		0.0009	0.0007	0.0012	0.001	0.0019	0.0019	0.0008	0.0012
	0.0223	0.0106	0.0216	0.0235	0.0244	0.0244	0.0203	0.0177		0.001	0.0012	0.0024	0.0015	0.003	0.0025	0.0011	0.001
	0.0111	0.018	0.0166	0.02	0.0308	0.0272	0.0141	0.0233		0.0014	0.002	0.0013	0.0009	0.0025	0.0024	0.0014	0.0014
	0.0153	0.0238	0.0183	0.016	0.0409	0.0124	0.018	0.0266		0.0023	0.0015	0.0009	0.0018	0.0045	0.0022	0.001	0.0009
	0.0228	0.0166	0.0172	0.0185	0.0258	0.0257	0.017	0.021		0.0015	0.0017	0.0012	0.0015	0.004	0.0019	0.0008	0.0008
	One way ANOVA/Tukey's multiple comparisons test									One way ANOVA/Tukey's multiple comparisons test
		Mean Diff.	95.00% CI of diff.	Significant?	Summary	Adjusted P Value					Mean Diff.	95.00% CI of diff.	Significant?	Summary	Adjusted P Value
	Vehicle vs. DFP	-0.0023	-0.01312 to 0.008524	No	ns	0.9968				Vehicle vs. DFP	0	-0.001114 to 0.001114	No	ns	>0.9999
	Vehicle vs. GK	-0.00194	-0.01276 to 0.008884	No	ns	0.9989				Vehicle vs. GK	2e-05	-0.001094 to 0.001134	No	ns	>0.9999
	Vehicle vs. GPD2	-0.00232	-0.01314 to 0.008504	No	ns	0.9966				Vehicle vs. GPD2	8e-05	-0.001034 to 0.001194	No	ns	>0.9999
	Vehicle vs. G	-0.01652	-0.02734 to -0.005696	Yes	***	0.0006				Vehicle vs. G	-0.00176	-0.002874 to -0.0006459	Yes	***	0.0003
	Vehicle vs. G+DFP	-0.00542	-0.01624 to 0.005404	No	ns	0.734				Vehicle vs. G+DFP	-0.00076	-0.001874 to 0.0003541	No	ns	0.3729
	Vehicle vs. G+GK	-0.00096	-0.01178 to 0.009864	No	ns	>0.9999				Vehicle vs. G+GK	0.0004	-0.0007141 to 0.001514	No	ns	0.9366
	Vehicle vs. G+GPD2	-0.00506	-0.01588 to 0.005764	No	ns	0.7943				Vehicle vs. G+GPD2	0.00036	-0.0007541 to 0.001474	No	ns	0.9631
	DFP vs. GK	0.00036	-0.01046 to 0.01118	No	ns	>0.9999				DFP vs. GK	2e-05	-0.001094 to 0.001134	No	ns	>0.9999
	DFP vs. GPD2	-2e-05	-0.01084 to 0.01080	No	ns	>0.9999				DFP vs. GPD2	8e-05	-0.001034 to 0.001194	No	ns	>0.9999
	DFP vs. G	-0.01422	-0.02504 to -0.003396	Yes	**	0.0038				DFP vs. G	-0.00176	-0.002874 to -0.0006459	Yes	***	0.0003
	DFP vs. G+DFP	-0.00312	-0.01394 to 0.007704	No	ns	0.9802				DFP vs. G+DFP	-0.00076	-0.001874 to 0.0003541	No	ns	0.3729
	DFP vs. G+GK	0.00134	-0.009484 to 0.01216	No	ns	>0.9999				DFP vs. G+GK	0.0004	-0.0007141 to 0.001514	No	ns	0.9366
	DFP vs. G+GPD2	-0.00276	-0.01358 to 0.008064	No	ns	0.9902				DFP vs. G+GPD2	0.00036	-0.0007541 to 0.001474	No	ns	0.9631
	GK vs. GPD2	-0.00038	-0.01120 to 0.01044	No	ns	>0.9999				GK vs. GPD2	6e-05	-0.001054 to 0.001174	No	ns	>0.9999
	GK vs. G	-0.01458	-0.02540 to -0.003756	Yes	**	0.0028				GK vs. G	-0.00178	-0.002894 to -0.0006659	Yes	***	0.0003
	GK vs. G+DFP	-0.00348	-0.01430 to 0.007344	No	ns	0.9641				GK vs. G+DFP	-0.00078	-0.001894 to 0.0003341	No	ns	0.3413
	GK vs. G+GK	0.00098	-0.009844 to 0.01180	No	ns	>0.9999				GK vs. G+GK	0.00038	-0.0007341 to 0.001494	No	ns	0.9511
	GK vs. G+GPD2	-0.00312	-0.01394 to 0.007704	No	ns	0.9802				GK vs. G+GPD2	0.00034	-0.0007741 to 0.001454	No	ns	0.9729
	GPD2 vs. G	-0.0142	-0.02502 to -0.003376	Yes	**	0.0038				GPD2 vs. G	-0.00184	-0.002954 to -0.0007259	Yes	***	0.0002
	GPD2 vs. G+DFP	-0.0031	-0.01392 to 0.007724	No	ns	0.9809				GPD2 vs. G+DFP	-0.00084	-0.001954 to 0.0002741	No	ns	0.2563
	GPD2 vs. G+GK	0.00136	-0.009464 to 0.01218	No	ns	0.9999				GPD2 vs. G+GK	0.00032	-0.0007941 to 0.001434	No	ns	0.9806
	GPD2 vs. G+GPD2	-0.00274	-0.01356 to 0.008084	No	ns	0.9906				GPD2 vs. G+GPD2	0.00028	-0.0008341 to 0.001394	No	ns	0.991
	G vs. G+DFP	0.0111	0.0002757 to 0.02192	Yes	*	0.0412				G vs. G+DFP	0.001	-0.0001141 to 0.002114	No	ns	0.1045
	G vs. G+GK	0.01556	0.004736 to 0.02638	Yes	**	0.0012				G vs. G+GK	0.00216	0.001046 to 0.003274	Yes	****	<0.0001
	G vs. G+GPD2	0.01146	0.0006357 to 0.02228	Yes	*	0.0318				G vs. G+GPD2	0.00212	0.001006 to 0.003234	Yes	****	<0.0001
	G+DFP vs. G+GK	0.00446	-0.006364 to 0.01528	No	ns	0.8786				G+DFP vs. G+GK	0.00116	4.585e-005 to 0.002274	Yes	*	0.0365
	G+DFP vs. G+GPD2	0.00036	-0.01046 to 0.01118	No	ns	>0.9999				G+DFP vs. G+GPD2	0.00112	5.851e-006 to 0.002234	Yes	*	0.0481
	G+GK vs. G+GPD2	-0.0041	-0.01492 to 0.006724	No	ns	0.9177				G+GK vs. G+GPD2	-4e-05	-0.001154 to 0.001074	No	ns	>0.9999
