# Supplementary material for: Glycerol enhances mitochondrial metabolism and inflammatory response in pro-inflammatory macrophages
Source: EMBO Rep. 2026 Apr 14;27(10):2614–38. doi: 10.1038/s44319-026-00747-y (PMC13219733; doi:10.1038/s44319-026-00747-y)
Supplement: Supplementary file 6 — Source data Fig. 4 [file 44319_2026_747_MOESM6_ESM.zip]

Archive with 8 entries (7 files):
- Fig4/
- Fig4/Fig 4A.xlsx
- Fig4/Fig 4B.xlsx
- Fig4/Fig 4C.xlsx
- Fig4/Fig 4D.xlsx
- Fig4/Fig 4E.xlsx
- Fig4/Fig 4F.xlsx
- Fig4/Fig 4G.xlsx
