# Supplementary material for: Glycerol enhances mitochondrial metabolism and inflammatory response in pro-inflammatory macrophages
Source: EMBO Rep. 2026 Apr 14;27(10):2614–38. doi: 10.1038/s44319-026-00747-y (PMC13219733; doi:10.1038/s44319-026-00747-y)
Supplement: Supplementary file 6 — Source data Fig. 4 [file 44319_2026_747_MOESM6_ESM.zip › Fig4/Fig 4A.xlsx]

## Sheet: Fig 4A
	Fig 4A
	AcH3_IL-1b										AcH3_IL-6
	M0	Vehicle	DFP	thio	KM	G	G+DFP	G+thio	G+KM		M0	Vehicle	DFP	thio	KM	G	G+DFP	G+thio	G+KM
	0.039331	0.070327	0.074078	0.060077	0.052665	0.079833	0.059456	0.069386	0.062016		0.0538	0.3774	0.3311	0.3302	0.3509	0.4673	0.3527	0.37	0.367
	0.044635	0.058178	0.066512	0.051011	0.0413	0.080183	0.060744	0.066604	0.063227		0.0439	0.356	0.3545	0.4084	0.3779	0.4578	0.3253	0.3332	0.3751
	0.043225	0.056266	0.063466	0.066945	0.056346	0.07961	0.052337	0.071067	0.061028		0.0563	0.3267	0.3705	0.3481	0.3431	0.5198	0.3324	0.3512	0.375
	0.043495	0.062131	0.061237	0.068055	0.072044	0.09814	0.071162	0.067272	0.070002		0.0477	0.3556	0.4293	0.3672	0.3962	0.4608	0.4742	0.3048	0.4463
	0.041867	0.065233	0.055039	0.062892	0.055983	0.071432	0.057147	0.071712	0.05188		0.0601	0.3726	0.3757	0.3969	0.3567	0.4814	0.4126	0.3622	0.4392
	One way ANOVA/Tukey's multiple comparisons test										One way ANOVA/Tukey's multiple comparisons test
		Mean Diff.	95.00% CI of diff.	Below threshold?	Summary	Adjusted P Value						Mean Diff.	95.00% CI of diff.	Below threshold?	Summary	Adjusted P Value
	M0 vs. Vehicle	-0.01992	-0.03456 to -0.005271	Yes	**	0.0021					M0 vs. Vehicle	-0.3053	-0.3752 to -0.2354	Yes	****	<0.0001
	M0 vs. DFP	-0.02156	-0.03620 to -0.006910	Yes	***	0.0007					M0 vs. DFP	-0.3199	-0.3897 to -0.2500	Yes	****	<0.0001
	M0 vs. thio	-0.01929	-0.03393 to -0.004640	Yes	**	0.0032					M0 vs. thio	-0.3178	-0.3877 to -0.2479	Yes	****	<0.0001
	M0 vs. KM	-0.01316	-0.02780 to 0.001488	No	ns	0.1073					M0 vs. KM	-0.3126	-0.3825 to -0.2427	Yes	****	<0.0001
	M0 vs. G	-0.03933	-0.05397 to -0.02468	Yes	****	<0.0001					M0 vs. G	-0.4251	-0.4949 to -0.3552	Yes	****	<0.0001
	M0 vs. G+DFP	-0.01766	-0.03230 to -0.003013	Yes	**	0.0087					M0 vs. G+DFP	-0.3271	-0.3970 to -0.2572	Yes	****	<0.0001
	M0 vs. G+thio	-0.0267	-0.04134 to -0.01205	Yes	****	<0.0001					M0 vs. G+thio	-0.2919	-0.3618 to -0.2220	Yes	****	<0.0001
	M0 vs. G+KM	-0.01912	-0.03377 to -0.004475	Yes	**	0.0035					M0 vs. G+KM	-0.3482	-0.4180 to -0.2783	Yes	****	<0.0001
	Vehicle vs. DFP	-0.001639	-0.01628 to 0.01301	No	ns	>0.9999					Vehicle vs. DFP	-0.01456	-0.08443 to 0.05531	No	ns	0.9987
	Vehicle vs. thio	0.000631	-0.01401 to 0.01528	No	ns	>0.9999					Vehicle vs. thio	-0.0125	-0.08237 to 0.05737	No	ns	0.9996
	Vehicle vs. KM	0.006759	-0.007886 to 0.02140	No	ns	0.838					Vehicle vs. KM	-0.0073	-0.07717 to 0.06257	No	ns	>0.9999
	Vehicle vs. G	-0.01941	-0.03406 to -0.004767	Yes	**	0.0029					Vehicle vs. G	-0.1198	-0.1896 to -0.04989	Yes	****	<0.0001
	Vehicle vs. G+DFP	0.002258	-0.01239 to 0.01690	No	ns	0.9999					Vehicle vs. G+DFP	-0.02178	-0.09165 to 0.04809	No	ns	0.9804
	Vehicle vs. G+thio	-0.006781	-0.02143 to 0.007864	No	ns	0.8356					Vehicle vs. G+thio	0.01338	-0.05649 to 0.08325	No	ns	0.9993
	Vehicle vs. G+KM	0.0007964	-0.01385 to 0.01544	No	ns	>0.9999					Vehicle vs. G+KM	-0.04286	-0.1127 to 0.02701	No	ns	0.5387
	DFP vs. thio	0.00227	-0.01237 to 0.01692	No	ns	0.9998					DFP vs. thio	0.00206	-0.06781 to 0.07193	No	ns	>0.9999
	DFP vs. KM	0.008399	-0.006247 to 0.02304	No	ns	0.624					DFP vs. KM	0.00726	-0.06261 to 0.07713	No	ns	>0.9999
	DFP vs. G	-0.01777	-0.03242 to -0.003128	Yes	**	0.0081					DFP vs. G	-0.1052	-0.1751 to -0.03533	Yes	***	0.0005
	DFP vs. G+DFP	0.003897	-0.01075 to 0.01854	No	ns	0.9929					DFP vs. G+DFP	-0.00722	-0.07709 to 0.06265	No	ns	>0.9999
	DFP vs. G+thio	-0.005142	-0.01979 to 0.009504	No	ns	0.9603					DFP vs. G+thio	0.02794	-0.04193 to 0.09781	No	ns	0.9191
	DFP vs. G+KM	0.002436	-0.01221 to 0.01708	No	ns	0.9997					DFP vs. G+KM	-0.0283	-0.09817 to 0.04157	No	ns	0.9136
	thio vs. KM	0.006128	-0.008517 to 0.02077	No	ns	0.8981					thio vs. KM	0.0052	-0.06467 to 0.07507	No	ns	>0.9999
	thio vs. G	-0.02004	-0.03469 to -0.005398	Yes	**	0.0019					thio vs. G	-0.1073	-0.1771 to -0.03739	Yes	***	0.0004
	thio vs. G+DFP	0.001627	-0.01302 to 0.01627	No	ns	>0.9999					thio vs. G+DFP	-0.00928	-0.07915 to 0.06059	No	ns	>0.9999
	thio vs. G+thio	-0.007412	-0.02206 to 0.007233	No	ns	0.7606					thio vs. G+thio	0.02588	-0.04399 to 0.09575	No	ns	0.9463
	thio vs. G+KM	0.0001654	-0.01448 to 0.01481	No	ns	>0.9999					thio vs. G+KM	-0.03036	-0.1002 to 0.03951	No	ns	0.8776
	KM vs. G	-0.02617	-0.04082 to -0.01153	Yes	****	<0.0001					KM vs. G	-0.1125	-0.1823 to -0.04259	Yes	***	0.0002
	KM vs. G+DFP	-0.004502	-0.01915 to 0.01014	No	ns	0.982					KM vs. G+DFP	-0.01448	-0.08435 to 0.05539	No	ns	0.9987
	KM vs. G+thio	-0.01354	-0.02819 to 0.001105	No	ns	0.0888					KM vs. G+thio	0.02068	-0.04919 to 0.09055	No	ns	0.9858
	KM vs. G+KM	-0.005963	-0.02061 to 0.008682	No	ns	0.9112					KM vs. G+KM	-0.03556	-0.1054 to 0.03431	No	ns	0.7554
	G vs. G+DFP	0.02167	0.007025 to 0.03632	Yes	***	0.0007					G vs. G+DFP	0.09798	0.02811 to 0.1679	Yes	**	0.0014
	G vs. G+thio	0.01263	-0.002014 to 0.02728	No	ns	0.1378					G vs. G+thio	0.1331	0.06327 to 0.2030	Yes	****	<0.0001
	G vs. G+KM	0.02021	0.005564 to 0.03485	Yes	**	0.0017					G vs. G+KM	0.0769	0.007025 to 0.1468	Yes	*	0.0219
	G+DFP vs. G+thio	-0.009039	-0.02368 to 0.005606	No	ns	0.5306					G+DFP vs. G+thio	0.03516	-0.03471 to 0.1050	No	ns	0.7661
	G+DFP vs. G+KM	-0.001461	-0.01611 to 0.01318	No	ns	>0.9999					G+DFP vs. G+KM	-0.02108	-0.09095 to 0.04879	No	ns	0.984
	G+thio vs. G+KM	0.007578	-0.007068 to 0.02222	No	ns	0.739					G+thio vs. G+KM	-0.05624	-0.1261 to 0.01363	No	ns	0.2008
