# Supplementary material for: Glycerol enhances mitochondrial metabolism and inflammatory response in pro-inflammatory macrophages
Source: EMBO Rep. 2026 Apr 14;27(10):2614–38. doi: 10.1038/s44319-026-00747-y (PMC13219733; doi:10.1038/s44319-026-00747-y)
Supplement: Supplementary file 6 — Source data Fig. 4 [file 44319_2026_747_MOESM6_ESM.zip › Fig4/Fig 4B.xlsx]

## Sheet: Fig 4B
	Fig 4B
	IL-1b									IL-6
	Vehicle	DFP	thio	KM	G	G+DFP	G+thio	G+KM		Vehicle	DFP	thio	KM	G	G+DFP	G+thio	G+KM
	0.007638	0.018334	0.015368	0.015318	0.038822	0.01691	0.020258	0.015712		0.02729	0.02624	0.02882	0.02345	0.06903	0.03516	0.03881	0.03086
	0.019523	0.015535	0.017794	0.014808	0.020292	0.018812	0.007181	0.018285		0.05646	0.02964	0.02528	0.03596	0.05385	0.06207	0.03778	0.04511
	0.013647	0.013233	0.017363	0.013678	0.041886	0.019049	0.01848	0.011909		0.02394	0.03105	0.0287	0.0376	0.06164	0.02365	0.02224	0.03797
	0.019019	0.017792	0.015624	0.010467	0.043504	0.018021	0.007701	0.020902		0.03613	0.02063	0.02178	0.02674	0.06323	0.04443	0.02384	0.03918
	0.015757	0.017597	0.010532	0.010609	0.031602	0.021981	0.010487	0.020096		0.02204	0.02168	0.01833	0.03013	0.11135	0.06338	0.04348	0.02329
	One way ANOVA/Tukey's multiple comparisons test									Tukey's multiple comparisons test
		Mean Diff.	95.00% CI of diff.	Below threshold?	Summary	Adjusted P Value					Mean Diff.	95.00% CI of diff.	Below threshold?	Summary	Adjusted P Value
	Vehicle vs. DFP	-0.001381	-0.01127 to 0.008509	No	ns	0.9998				Vehicle vs. DFP	0.007324	-0.01830 to 0.03295	No	ns	0.9811
	Vehicle vs. thio	-0.0002194	-0.01011 to 0.009671	No	ns	>0.9999				Vehicle vs. thio	0.00859	-0.01703 to 0.03421	No	ns	0.9552
	Vehicle vs. KM	0.002141	-0.007750 to 0.01203	No	ns	0.9964				Vehicle vs. KM	0.002396	-0.02323 to 0.02802	No	ns	>0.9999
	Vehicle vs. G	-0.0201	-0.03000 to -0.01021	Yes	****	<0.0001				Vehicle vs. G	-0.03865	-0.06427 to -0.01302	Yes	***	0.0007
	Vehicle vs. G+DFP	-0.003838	-0.01373 to 0.006053	No	ns	0.9077				Vehicle vs. G+DFP	-0.01257	-0.03819 to 0.01306	No	ns	0.7533
	Vehicle vs. G+thio	0.002295	-0.007595 to 0.01219	No	ns	0.9944				Vehicle vs. G+thio	-5.8e-05	-0.02568 to 0.02557	No	ns	>0.9999
	Vehicle vs. G+KM	-0.002264	-0.01215 to 0.007627	No	ns	0.9949				Vehicle vs. G+KM	-0.00211	-0.02773 to 0.02351	No	ns	>0.9999
	DFP vs. thio	0.001162	-0.008729 to 0.01105	No	ns	>0.9999				DFP vs. thio	0.001266	-0.02436 to 0.02689	No	ns	>0.9999
	DFP vs. KM	0.003522	-0.006369 to 0.01341	No	ns	0.9391				DFP vs. KM	-0.004928	-0.03055 to 0.02070	No	ns	0.9983
	DFP vs. G	-0.01872	-0.02861 to -0.008832	Yes	****	<0.0001				DFP vs. G	-0.04597	-0.07160 to -0.02035	Yes	****	<0.0001
	DFP vs. G+DFP	-0.002456	-0.01235 to 0.007434	No	ns	0.9916				DFP vs. G+DFP	-0.01989	-0.04551 to 0.005733	No	ns	0.2257
	DFP vs. G+thio	0.003677	-0.006214 to 0.01357	No	ns	0.9248				DFP vs. G+thio	-0.007382	-0.03301 to 0.01824	No	ns	0.9803
	DFP vs. G+KM	-0.0008826	-0.01077 to 0.009008	No	ns	>0.9999				DFP vs. G+KM	-0.009434	-0.03506 to 0.01619	No	ns	0.9282
	thio vs. KM	0.00236	-0.007531 to 0.01225	No	ns	0.9934				thio vs. KM	-0.006194	-0.03182 to 0.01943	No	ns	0.9929
	thio vs. G	-0.01989	-0.02978 to -0.009994	Yes	****	<0.0001				thio vs. G	-0.04724	-0.07286 to -0.02161	Yes	****	<0.0001
	thio vs. G+DFP	-0.003618	-0.01351 to 0.006272	No	ns	0.9304				thio vs. G+DFP	-0.02116	-0.04678 to 0.004467	No	ns	0.1675
	thio vs. G+thio	0.002515	-0.007376 to 0.01241	No	ns	0.9904				thio vs. G+thio	-0.008648	-0.03427 to 0.01698	No	ns	0.9536
	thio vs. G+KM	-0.002045	-0.01194 to 0.007846	No	ns	0.9973				thio vs. G+KM	-0.0107	-0.03632 to 0.01492	No	ns	0.8712
	KM vs. G	-0.02225	-0.03214 to -0.01235	Yes	****	<0.0001				KM vs. G	-0.04104	-0.06667 to -0.01542	Yes	***	0.0003
	KM vs. G+DFP	-0.005979	-0.01587 to 0.003912	No	ns	0.5239				KM vs. G+DFP	-0.01496	-0.04059 to 0.01066	No	ns	0.5662
	KM vs. G+thio	0.0001546	-0.009736 to 0.01005	No	ns	>0.9999				KM vs. G+thio	-0.002454	-0.02808 to 0.02317	No	ns	>0.9999
	KM vs. G+KM	-0.004405	-0.01430 to 0.005486	No	ns	0.8306				KM vs. G+KM	-0.004506	-0.03013 to 0.02112	No	ns	0.999
	G vs. G+DFP	0.01627	0.006376 to 0.02616	Yes	***	0.0002				G vs. G+DFP	0.02608	0.0004587 to 0.05171	Yes	*	0.0437
	G vs. G+thio	0.0224	0.01251 to 0.03229	Yes	****	<0.0001				G vs. G+thio	0.03859	0.01297 to 0.06421	Yes	***	0.0007
	G vs. G+KM	0.01784	0.007950 to 0.02773	Yes	****	<0.0001				G vs. G+KM	0.03654	0.01091 to 0.06216	Yes	**	0.0014
	G+DFP vs. G+thio	0.006133	-0.003758 to 0.01602	No	ns	0.4921				G+DFP vs. G+thio	0.01251	-0.01312 to 0.03813	No	ns	0.7575
	G+DFP vs. G+KM	0.001574	-0.008317 to 0.01146	No	ns	0.9995				G+DFP vs. G+KM	0.01046	-0.01517 to 0.03608	No	ns	0.8837
	G+thio vs. G+KM	-0.004559	-0.01445 to 0.005331	No	ns	0.8053				G+thio vs. G+KM	-0.002052	-0.02768 to 0.02357	No	ns	>0.9999
