# Supplementary material for: Glycerol enhances mitochondrial metabolism and inflammatory response in pro-inflammatory macrophages
Source: EMBO Rep. 2026 Apr 14;27(10):2614–38. doi: 10.1038/s44319-026-00747-y (PMC13219733; doi:10.1038/s44319-026-00747-y)
Supplement: Supplementary file 6 — Source data Fig. 4 [file 44319_2026_747_MOESM6_ESM.zip › Fig4/Fig 4D.xlsx]

## Sheet: Fig 4D
	Fig4D
