# Supplementary material for: Glycerol enhances mitochondrial metabolism and inflammatory response in pro-inflammatory macrophages
Source: EMBO Rep. 2026 Apr 14;27(10):2614–38. doi: 10.1038/s44319-026-00747-y (PMC13219733; doi:10.1038/s44319-026-00747-y)
Supplement: Supplementary file 6 — Source data Fig. 4 [file 44319_2026_747_MOESM6_ESM.zip › Fig4/Fig 4E.xlsx]

## Sheet: Fig 4E
	Fig 4E
	Ct	cKO
	916	468
	1081	444
	899	406
	921	457
	789	584
	874	595
	Unpaired t test
	P value	0.0018
	P value summary	**
	Significantly different (P < 0.05)?	Yes
	One- or two-tailed P value?	Two-tailed
	t, df	t=7.402, df=4
