# Supplementary material for: Glycerol enhances mitochondrial metabolism and inflammatory response in pro-inflammatory macrophages
Source: EMBO Rep. 2026 Apr 14;27(10):2614–38. doi: 10.1038/s44319-026-00747-y (PMC13219733; doi:10.1038/s44319-026-00747-y)
Supplement: Supplementary file 6 — Source data Fig. 4 [file 44319_2026_747_MOESM6_ESM.zip › Fig4/Fig 4F.xlsx]

## Sheet: Fig 4F
	Fig 4F
	IL-1b
		Control					cKO
	M0	0.03391	0.049104	0.041894	0.038044	0.034588	0.03859	0.04808	0.03077	0.04612	0.05048
	LPS	0.073715	0.072276	0.07935	0.065425	0.08453	0.047373	0.047623	0.056361	0.055565	0.049856
	Two way ANOVA/Šídák's multiple comparisons test
		Mean Diff.	95.00% CI of diff.	Below threshold?	Summary	Adjusted P Value
	M0:Control vs. M0:cKO	-0.0033	-0.01585 to 0.009252	No	ns	0.9698
	M0:Control vs. LPS:Control	-0.03555	-0.04810 to -0.02300	Yes	****	<0.0001
	M0:Control vs. LPS:cKO	-0.01185	-0.02440 to 0.0007042	No	ns	0.0703
	M0:cKO vs. LPS:Control	-0.03225	-0.04480 to -0.01970	Yes	****	<0.0001
	M0:cKO vs. LPS:cKO	-0.008548	-0.02110 to 0.004004	No	ns	0.3014
	LPS:Control vs. LPS:cKO	0.0237	0.01115 to 0.03626	Yes	***	0.0002
	IL-6
		Control					cKO
	M0	0.03059	0.03077	0.02612	0.02048	0.02808	0.02741	0.03163	0.03303	0.02819	0.03072
	LPS	0.08758	0.07536	0.08129	0.07381	0.10329	0.04388	0.06087	0.06075	0.0328	0.03061
	Two way ANOVA/Šídák's multiple comparisons test
		Mean Diff.	95.00% CI of diff.	Below threshold?	Summary	Adjusted P Value
	M0:Control vs. M0:cKO	-0.002988	-0.02146 to 0.01548	No	ns	0.9976
	M0:Control vs. LPS:Control	-0.05706	-0.07553 to -0.03859	Yes	****	<0.0001
	M0:Control vs. LPS:cKO	-0.01857	-0.03704 to -0.0001049	Yes	*	0.0483
	M0:cKO vs. LPS:Control	-0.05407	-0.07254 to -0.03560	Yes	****	<0.0001
	M0:cKO vs. LPS:cKO	-0.01559	-0.03406 to 0.002883	No	ns	0.1265
	LPS:Control vs. LPS:cKO	0.03848	0.02001 to 0.05695	Yes	****	<0.0001
	TNF-a
		Control					cKO
	M0	0.0664	0.0554	0.0649	0.0502	0.0609	0.0984	0.0407	0.0361	0.0366	0.1285
	LPS	0.2817	0.3266	0.6048	0.3953	0.2418	0.1593	0.2149	0.2145	0.1159	0.2274
	Two way ANOVA/Šídák's multiple comparisons test
		Mean Diff.	95.00% CI of diff.	Below threshold?	Summary	Adjusted P Value
	M0:Control vs. M0:cKO	-0.0085	-0.1572 to 0.1402	No	ns	>0.9999
	M0:Control vs. LPS:Control	-0.3105	-0.4592 to -0.1618	Yes	****	<0.0001
	M0:Control vs. LPS:cKO	-0.1268	-0.2755 to 0.02186	No	ns	0.12
	M0:cKO vs. LPS:Control	-0.302	-0.4507 to -0.1533	Yes	****	<0.0001
	M0:cKO vs. LPS:cKO	-0.1183	-0.2670 to 0.03036	No	ns	0.1656
	LPS:Control vs. LPS:cKO	0.1836	0.03494 to 0.3323	Yes	*	0.0115
