# Supplementary material for: Glycerol enhances mitochondrial metabolism and inflammatory response in pro-inflammatory macrophages
Source: EMBO Rep. 2026 Apr 14;27(10):2614–38. doi: 10.1038/s44319-026-00747-y (PMC13219733; doi:10.1038/s44319-026-00747-y)
Supplement: Supplementary file 6 — Source data Fig. 4 [file 44319_2026_747_MOESM6_ESM.zip › Fig4/Fig 4G.xlsx]

## Sheet: Fig 4G
	Fig 4H
	left Graph
	Time (minutes)	Wild-M0					cKO-M0					Wild-LPS					cKO-LPS
	1.38061	9.94408	9.51887	9.61175	9.34205	8.67286	8.94687	7.989	7.97	7.33499	8.45837	32.5407	32.4733	35.7764	32.6988	31.6221	15.8126	11.0906	17.0409	17.5297	17.6483
	9.88489	10.0253	9.2757	10.0765	9.18246	9.03927	8.56529	8.33198	8.48017	8.04432	8.4096	32.0057	32.3715	35.3784	32.8095	32.4452	17.3208	12.1172	17.5017	17.7918	17.0706
	18.3928	9.95259	9.30643	9.84667	9.46145	9.15759	8.92136	7.94425	7.80745	7.69636	8.02347	32.1955	32.9076	36.2435	32.6948	32.2901	16.3353	11.4394	16.6826	17.0704	16.9251
	27.0036	10.9204	9.74994	10.067	10.1407	8.97258	8.03527	8.49332	8.81216	8.39433	7.76488	35.4567	36.4296	39.2198	36.718	36.3582	18.9039	13.8097	18.895	18.8453	17.6267
	35.5001	15.8786	15.354	15.4393	15.116	13.5024	13.9704	13.3241	13.367	11.9812	12.1406	36.9336	37.9526	41.3168	38.8089	38.0022	18.8235	13.8436	19.2711	19.6241	18.3061
	44.0064	17.9325	17.7188	18.1573	17.3254	15.9559	16.2048	15.2126	15.5279	14.3962	14.4723	38.2937	38.5871	42.8137	39.6127	38.8399	19.6108	14.4355	19.8218	20.0419	19.6302
	52.6021	17.3512	17.0179	17.3031	16.5211	15.3664	15.2108	14.134	14.7187	14.0606	14.8278	37.6302	38.3476	41.571	38.158	37.1761	18.5629	14.3413	19.8447	20.2998	19.1427
	61.1025	17.2891	17.2032	17.492	17.3196	15.5645	15.2955	14.3551	14.8745	14.1017	14.9059	37.4199	37.566	41.0607	38.1919	37.2883	18.5528	14.3748	19.6249	19.9551	19.4193
	69.6101	18.2099	17.7897	18.2532	17.9248	16.4201	15.7882	14.8288	15.1589	15.0354	17.0024	38.2902	38.2069	42.4501	38.9311	38.3694	18.944	14.5707	20.7225	20.7808	20.0196
	Right Graph	Ct					cKO
	M0	90.01	75.29	87.01	88.31	85.07	78.85	59.61	60.44	57.02	60.56
	LPS	585.04	594.65	660.75	596.03	590.77	295.96	199.7	305.32	308.59	304.85
	Two way ANOVA/Šídák's multiple comparisons test
		Mean Diff.	95.00% CI of diff.	Below threshold?	Summary	Adjusted P Value
	M0:Control vs. M0:cKO	21.84	-32.37 to 76.05	No	ns	0.8142
	M0:Control vs. LPS:Control	-520.3	-574.5 to -466.1	Yes	****	<0.0001
	M0:Control vs. LPS:cKO	-197.7	-252.0 to -143.5	Yes	****	<0.0001
	M0:cKO vs. LPS:control	-542.2	-596.4 to -487.9	Yes	****	<0.0001
	M0:cKO vs. LPS:cKO	-219.6	-273.8 to -165.4	Yes	****	<0.0001
	LPS:Control vs. LPS:cKO	322.6	268.4 to 376.8	Yes	****	<0.0001
