# Supplementary material for: Glycerol enhances mitochondrial metabolism and inflammatory response in pro-inflammatory macrophages
Source: EMBO Rep. 2026 Apr 14;27(10):2614–38. doi: 10.1038/s44319-026-00747-y (PMC13219733; doi:10.1038/s44319-026-00747-y)
Supplement: Supplementary file 7 — Source data Fig. 5 [file 44319_2026_747_MOESM7_ESM.zip]

Archive with 7 entries (6 files):
- Fig5/
- Fig5/Fig 5A.xlsx
- Fig5/Fig 5B.xlsx
- Fig5/Fig 5C.xlsx
- Fig5/Fig 5D.xlsx
- Fig5/Fig 5E.xlsx
- Fig5/Fig 5F.xlsx
