# Supplementary material for: Glycerol enhances mitochondrial metabolism and inflammatory response in pro-inflammatory macrophages
Source: EMBO Rep. 2026 Apr 14;27(10):2614–38. doi: 10.1038/s44319-026-00747-y (PMC13219733; doi:10.1038/s44319-026-00747-y)
Supplement: Supplementary file 7 — Source data Fig. 5 [file 44319_2026_747_MOESM7_ESM.zip › Fig5/Fig 5A.xlsx]

## Sheet: Fig 5A
	Fig 5A
		Control, HFD					AQP3 cKO, HFD					Control, NC					AQP3 cKO, NC
	7	22.5	21.8	22.3	22.1	21.6	20.5	22	20.8	18	19.3	23.1	25.3	23.6	22.9	22.6	22.1	20.8	20.4	23	23.1
	8	27.6	25.4	27.3	25.6	26.2	23.7	23.6	25.4	21.4	23.5	24.4	26.1	24.5	23.4	24.2	22.7	22.8	21.5	24.4	24.6
	9	29.4	27.3	30.5	26.8	28.6	26.2	25.76	27.1	23.1	25.8	25.4	28.1	25.9	24.3	25.8	23.7	24.4	22.8	25.5	25.4
	10	32.3	29.4	32.9	28.8	30.8	28.7	28.22	29.8	25	27.5	26.4	28.2	25.6	24.4	26.1	24.4	25.5	23.4	26.3	26.3
	11	35.8	32.7	36.8	31.4	34.5	30	30.4	32.3	26.6	29.5	27.6	29.6	26.7	25.1	27.3	24.5	25.7	24.1	27.4	27
	12	39	37.3	40.2	32.9	38.1	30.8	32.3	33.3	29.1	31.3	28.3	26.5	26.3	29.2	27.3	27.8	27.1	26.3	25.5	26
	13	40.1	38.7	42.5	33.3	40.1	31.9	33.4	34.8	29.7	32.2	29.4	27	27.9	28.7	28.7	28.2	28.3	27.6	27	27.1
	2 way ANOVA-Sidak's multiple comparisons test
			Mean Diff.	95.00% CI of diff.	Below threshold?	Summary	Adjusted P Value
	7	Control, HFD vs. AQP3 cKO, HFD	1.94	-1.415 to 5.295	No	ns	0.917
		Control, HFD vs. Control, NC	-1.44	-4.795 to 1.915	No	ns	0.9992
		Control, HFD vs. AQP3 cKO, NC	0.18	-3.175 to 3.535	No	ns	>0.9999
		AQP3 cKO, HFD vs. Control, NC	-3.38	-6.735 to -0.02490	Yes	*	0.0462
		AQP3 cKO, HFD vs. AQP3 cKO, NC	-1.76	-5.115 to 1.595	No	ns	0.9754
		Control, NC vs. AQP3 cKO, NC	1.62	-1.735 to 4.975	No	ns	0.9931
	8	Control, HFD vs. AQP3 cKO, HFD	2.9	-0.4551 to 6.255	No	ns	0.1874
		Control, HFD vs. Control, NC	1.9	-1.455 to 5.255	No	ns	0.9344
		Control, HFD vs. AQP3 cKO, NC	3.22	-0.1351 to 6.575	No	ns	0.0758
		AQP3 cKO, HFD vs. Control, NC	-1	-4.355 to 2.355	No	ns	>0.9999
		AQP3 cKO, HFD vs. AQP3 cKO, NC	0.32	-3.035 to 3.675	No	ns	>0.9999
		Control, NC vs. AQP3 cKO, NC	1.32	-2.035 to 4.675	No	ns	0.9999
	9	Control, HFD vs. AQP3 cKO, HFD	2.928	-0.4271 to 6.283	No	ns	0.174
		Control, HFD vs. Control, NC	2.62	-0.7351 to 5.975	No	ns	0.3669
		Control, HFD vs. AQP3 cKO, NC	4.16	0.8049 to 7.515	Yes	**	0.0031
		AQP3 cKO, HFD vs. Control, NC	-0.308	-3.663 to 3.047	No	ns	>0.9999
		AQP3 cKO, HFD vs. AQP3 cKO, NC	1.232	-2.123 to 4.587	No	ns	>0.9999
		Control, NC vs. AQP3 cKO, NC	1.54	-1.815 to 4.895	No	ns	0.9972
	10	Control, HFD vs. AQP3 cKO, HFD	2.996	-0.3591 to 6.351	No	ns	0.1447
		Control, HFD vs. Control, NC	4.7	1.345 to 8.055	Yes	***	0.0004
		Control, HFD vs. AQP3 cKO, NC	5.66	2.305 to 9.015	Yes	****	<0.0001
		AQP3 cKO, HFD vs. Control, NC	1.704	-1.651 to 5.059	No	ns	0.9847
		AQP3 cKO, HFD vs. AQP3 cKO, NC	2.664	-0.6911 to 6.019	No	ns	0.3332
		Control, NC vs. AQP3 cKO, NC	0.96	-2.395 to 4.315	No	ns	>0.9999
	11	Control, HFD vs. AQP3 cKO, HFD	4.48	1.125 to 7.835	Yes	***	0.0009
		Control, HFD vs. Control, NC	6.98	3.625 to 10.34	Yes	****	<0.0001
		Control, HFD vs. AQP3 cKO, NC	8.5	5.145 to 11.86	Yes	****	<0.0001
		AQP3 cKO, HFD vs. Control, NC	2.5	-0.8551 to 5.855	No	ns	0.4678
		AQP3 cKO, HFD vs. AQP3 cKO, NC	4.02	0.6649 to 7.375	Yes	**	0.0052
		Control, NC vs. AQP3 cKO, NC	1.52	-1.835 to 4.875	No	ns	0.9978
	12	Control, HFD vs. AQP3 cKO, HFD	6.14	2.785 to 9.495	Yes	****	<0.0001
		Control, HFD vs. Control, NC	9.98	6.625 to 13.34	Yes	****	<0.0001
		Control, HFD vs. AQP3 cKO, NC	10.96	7.605 to 14.32	Yes	****	<0.0001
		AQP3 cKO, HFD vs. Control, NC	3.84	0.4849 to 7.195	Yes	**	0.0099
		AQP3 cKO, HFD vs. AQP3 cKO, NC	4.82	1.465 to 8.175	Yes	***	0.0002
		Control, NC vs. AQP3 cKO, NC	0.98	-2.375 to 4.335	No	ns	>0.9999
	13	Control, HFD vs. AQP3 cKO, HFD	6.54	3.185 to 9.895	Yes	****	<0.0001
		Control, HFD vs. Control, NC	10.6	7.245 to 13.96	Yes	****	<0.0001
		Control, HFD vs. AQP3 cKO, NC	11.3	7.945 to 14.66	Yes	****	<0.0001
		AQP3 cKO, HFD vs. Control, NC	4.06	0.7049 to 7.415	Yes	**	0.0045
		AQP3 cKO, HFD vs. AQP3 cKO, NC	4.76	1.405 to 8.115	Yes	***	0.0003
		Control, NC vs. AQP3 cKO, NC	0.7	-2.655 to 4.055	No	ns	>0.9999
