# Supplementary material for: Glycerol enhances mitochondrial metabolism and inflammatory response in pro-inflammatory macrophages
Source: EMBO Rep. 2026 Apr 14;27(10):2614–38. doi: 10.1038/s44319-026-00747-y (PMC13219733; doi:10.1038/s44319-026-00747-y)
Supplement: Supplementary file 7 — Source data Fig. 5 [file 44319_2026_747_MOESM7_ESM.zip › Fig5/Fig 5B.xlsx]

## Sheet: Fig 5B
	Fig 5B
		Epididymat fat
		Control					cKO
	NC	0.3	0.34	0.28	0.23	0.28	0.14	0.19	0.23	0.24	0.22
	HFD	2.72	2.79	2.62	2.8	2.74	1.52	2.3	2.19	1.4	1.51
	2 way ANOVA-Sidak's multiple comparisons test
		Mean Diff.	95.00% CI of diff.	Below threshold?	Summary	Adjusted P Value
	NC:Control vs. NC:cKO	0.082	-0.3304 to 0.4944	No	ns	0.9927
	NC:Control vs. HFD:Control	-2.448	-2.860 to -2.036	Yes	****	<0.0001
	NC:Control vs. HFD:cKO	-1.498	-1.910 to -1.086	Yes	****	<0.0001
	NC:cKO vs. HFD:Control	-2.53	-2.942 to -2.118	Yes	****	<0.0001
	NC:cKO vs. HFD:cKO	-1.58	-1.992 to -1.168	Yes	****	<0.0001
	HFD:Control vs. HFD:cKO	0.95	0.5376 to 1.362	Yes	****	<0.0001
		Peritoneal fat
		Control					cKO
	NC	6.8	6.9	6.6	8.6	9	6.9	4.2	6.5	8.2	6.1
	HFD	94.9	87.8	70.2	92.5	51	31.5	69.7	60.3	27.3	28.2
	2 way ANOVA-Sidak's multiple comparisons test
		Mean Diff.	95.00% CI of diff.	Below threshold?	Summary	Adjusted P Value
	NC:Control vs. NC:cKO	1.2	-24.75 to 27.15	No	ns	>0.9999
	NC:Control vs. HFD:Control	-71.7	-97.65 to -45.75	Yes	****	<0.0001
	NC:Control vs. HFD:cKO	-35.82	-61.77 to -9.872	Yes	**	0.0046
	NC:cKO vs. HFD:Control	-72.9	-98.85 to -46.95	Yes	****	<0.0001
	NC:cKO vs. HFD:cKO	-37.02	-62.97 to -11.07	Yes	**	0.0035
	HFD:Control vs. HFD:cKO	35.88	9.932 to 61.83	Yes	**	0.0046
