# Supplementary material for: Glycerol enhances mitochondrial metabolism and inflammatory response in pro-inflammatory macrophages
Source: EMBO Rep. 2026 Apr 14;27(10):2614–38. doi: 10.1038/s44319-026-00747-y (PMC13219733; doi:10.1038/s44319-026-00747-y)
Supplement: Supplementary file 7 — Source data Fig. 5 [file 44319_2026_747_MOESM7_ESM.zip › Fig5/Fig 5C.xlsx]

## Sheet: Fig 5C
	Fig 5C
		TG
		Control						cKO
	NC	198	153	85	114	80	55	81	73	83	93	180	149
	HFD	264	243	214	171	144	239	106	122	137	146	109	95
	2 way ANOVA-Sidak's multiple comparisons test
		Mean Diff.	95.00% CI of diff.	Below threshold?	Summary	Adjusted P Value
	NC:Control vs. NC:cKO	4.333	-67.44 to 76.11	No	ns	>0.9999
	NC:Control vs. HFD:Control	-98.33	-170.1 to -26.56	Yes	**	0.0042
	NC:Control vs. HFD:cKO	-5	-76.78 to 66.78	No	ns	>0.9999
	NC:cKO vs. HFD:Control	-102.7	-174.4 to -30.89	Yes	**	0.0028
	NC:cKO vs. HFD:cKO	-9.333	-81.11 to 62.44	No	ns	0.9994
	HFD:Control vs. HFD:cKO	93.33	21.56 to 165.1	Yes	**	0.0068
		FFA
		Control						cKO
	NC	739	762	585	838	609	754	724	678	710	630	853	824
	HFD	1014	1096	1096	1026	1304		819	1088	943	849	888
	2 way ANOVA-Sidak's multiple comparisons test
		Predicted (LS) mean diff.	95.00% CI of diff.	Below threshold?	Summary	Adjusted P Value
	NC:Control vs. NC:cKO	-22	-194.2 to 150.2	No	ns	0.9994
	NC:Control vs. HFD:Control	-392.7	-573.3 to -212.1	Yes	****	<0.0001
	NC:Control vs. HFD:cKO	-202.9	-383.5 to -22.28	Yes	*	0.0228
	NC:cKO vs. HFD:Control	-370.7	-551.3 to -190.1	Yes	****	<0.0001
	NC:cKO vs. HFD:cKO	-180.9	-361.5 to -0.2791	Yes	*	0.0495
	HFD:Control vs. HFD:cKO	189.8	1.148 to 378.5	Yes	*	0.0481
		Glycerol
		Control						cKO
	NC	123.5	156.5	133.1	192.3	229.6	99.7	134.4	209.6	154.1	87.5	150.3	73.4
	HFD	325.1	558.1	302.9	434.6	545.1	353.8	239.8	269.9	215.5	168	211.2	211
	2 way ANOVA-Sidak's multiple comparisons test
		Mean Diff.	95.00% CI of diff.	Below threshold?	Summary	Adjusted P Value
	NC:Control vs. NC:cKO	20.9	-93.03 to 134.8	No	ns	0.9958
	NC:Control vs. HFD:Control	-264.2	-378.1 to -150.2	Yes	****	<0.0001
	NC:Control vs. HFD:cKO	-63.45	-177.4 to 50.48	No	ns	0.5351
	NC:cKO vs. HFD:Control	-285.1	-399.0 to -171.1	Yes	****	<0.0001
	NC:cKO vs. HFD:cKO	-84.35	-198.3 to 29.58	No	ns	0.2322
	HFD:Control vs. HFD:cKO	200.7	86.77 to 314.6	Yes	***	0.0003
		Insulin
		Control						cKO
	NC	0.54	0.45	0.67	0.52	0.36	0.5	0.67	0.73	0.48	0.34	0.44	0.41
	HFD	8.058	5.591	2.143	5.243	2.269	2.633	2.283	1.715	2.281	2.298	1.851	1.288
	2 way ANOVA-Sidak's multiple comparisons test
		Mean Diff.	95.00% CI of diff.	Below threshold?	Summary	Adjusted P Value
	NC:Control vs. NC:cKO	-0.005	-2.042 to 2.032	No	ns	>0.9999
	NC:Control vs. HFD:Control	-3.816	-5.853 to -1.779	Yes	***	0.0001
	NC:Control vs. HFD:cKO	-1.446	-3.483 to 0.5910	No	ns	0.2719
	NC:cKO vs. HFD:Control	-3.811	-5.848 to -1.774	Yes	***	0.0001
	NC:cKO vs. HFD:cKO	-1.441	-3.478 to 0.5960	No	ns	0.2753
	HFD:Control vs. HFD:cKO	2.37	0.3331 to 4.407	Yes	*	0.0171
		Cho
		Control						cKO
	NC	84	87	77	77	67	62	86	79	91	84	97	88
	HFD	109	175	180	201	149	162	163	178	177	147	140	139
	2 way ANOVA-Sidak's multiple comparisons test
		Mean Diff.	95.00% CI of diff.	Below threshold?	Summary	Adjusted P Value
	NC:Control vs. NC:cKO	-11.83	-43.86 to 20.20	No	ns	0.8761
	NC:Control vs. HFD:Control	-87	-119.0 to -54.97	Yes	****	<0.0001
	NC:Control vs. HFD:cKO	-81.67	-113.7 to -49.64	Yes	****	<0.0001
	NC:cKO vs. HFD:Control	-75.17	-107.2 to -43.14	Yes	****	<0.0001
	NC:cKO vs. HFD:cKO	-69.83	-101.9 to -37.80	Yes	****	<0.0001
	HFD:Control vs. HFD:cKO	5.333	-26.70 to 37.36	No	ns	0.9975
