# Supplementary material for: Glycerol enhances mitochondrial metabolism and inflammatory response in pro-inflammatory macrophages
Source: EMBO Rep. 2026 Apr 14;27(10):2614–38. doi: 10.1038/s44319-026-00747-y (PMC13219733; doi:10.1038/s44319-026-00747-y)
Supplement: Supplementary file 7 — Source data Fig. 5 [file 44319_2026_747_MOESM7_ESM.zip › Fig5/Fig 5D.xlsx]

## Sheet: Fig 5D
	Fig 5D
		TNF-a
		Control						cKO
	NC	0	0.1852	0.0756	0.0265	0.0896	0.0562	0.0002	0.0159	0.0671	0.0587	0.1001	0.0213
	HFD	0.2203	0.3035	0.1836	0.3456	0.1062		0.0248	0.195	0.1185	0.0011	0.0513
	2 way ANOVA-Sidak's multiple comparisons test
		Predicted (LS) mean diff.	95.00% CI of diff.	Below threshold?	Summary	Adjusted P Value
	NC:Control vs. NC:cKO	0.0283	-0.09149 to 0.1481	No	ns	0.9833
	NC:Control vs. HFD:Control	-0.1597	-0.2853 to -0.03402	Yes	**	0.0087
	NC:Control vs. HFD:cKO	-0.005957	-0.1316 to 0.1197	No	ns	>0.9999
	NC:cKO vs. HFD:Control	-0.188	-0.3136 to -0.06232	Yes	**	0.002
	NC:cKO vs. HFD:cKO	-0.03426	-0.1599 to 0.09138	No	ns	0.9662
	HFD:Control vs. HFD:cKO	0.1537	0.02247 to 0.2849	Yes	*	0.0167
		IL-1b
		Control						cKO
	NC	0.0717	0.0973	0.0439	0.0006	0.2364	0.0792	0.0062	0.0084	0.069	0.0076	0.0561	0.0326
	HFD		0.3139	0.1619	0.1565	0.1343	0.2894	0.0942	0.1018	0.0869	0.0357	0.0421
	2 way ANOVA-Sidak's multiple comparisons test
		Predicted (LS) mean diff.	95.00% CI of diff.	Below threshold?	Summary	Adjusted P Value
	NC:Control vs. NC:cKO	0.0582	-0.04627 to 0.1627	No	ns	0.527
	NC:Control vs. HFD:Control	-0.123	-0.2326 to -0.01344	Yes	*	0.0229
	NC:Control vs. HFD:cKO	0.01604	-0.09353 to 0.1256	No	ns	0.9987
	NC:cKO vs. HFD:Control	-0.1812	-0.2908 to -0.07164	Yes	***	0.0007
	NC:cKO vs. HFD:cKO	-0.04216	-0.1517 to 0.06742	No	ns	0.8497
	HFD:Control vs. HFD:cKO	0.1391	0.02462 to 0.2535	Yes	*	0.0125
		NOS2
		Control						cKO
	NC	0.1977	0.3955	0.0341	0.4603	0.0709	0.1415	0.1623	0.2144	0.1189	0.1735	0.1762	0.1643
	HFD		0.481	0.5612	0.5535	0.5208	0.4801	0.2621	0.3063	0.2794	0.3349	0.1511
	2 way ANOVA-Sidak's multiple comparisons test
		Predicted (LS) mean diff.	95.00% CI of diff.	Below threshold?	Summary	Adjusted P Value
	NC:Control vs. NC:cKO	0.0484	-0.1232 to 0.2200	No	ns	0.9602
	NC:Control vs. HFD:Control	-0.3027	-0.4826 to -0.1227	Yes	***	0.0006
	NC:Control vs. HFD:cKO	-0.05009	-0.2301 to 0.1299	No	ns	0.9627
	NC:cKO vs. HFD:Control	-0.3511	-0.5310 to -0.1711	Yes	***	0.0001
	NC:cKO vs. HFD:cKO	-0.09849	-0.2785 to 0.08147	No	ns	0.5464
	HFD:Control vs. HFD:cKO	0.2526	0.06460 to 0.4405	Yes	**	0.0054
		CCL2
		Control						cKO
	NC	0.16677	0.35804	0.05443	0.17973	0.20581	0.0594	0.13237	0.0909	0.25649	0.11379	0.17495	0.1461
	HFD	3.97333	3.43398	3.1115	4.17117	4.69349		1.04186	1.74237	4.44871	0.6509	0.41302
	2 way ANOVA-Sidak's multiple comparisons test
		Predicted (LS) mean diff.	95.00% CI of diff.	Below threshold?	Summary	Adjusted P Value
	NC:Control vs. NC:cKO	0.01826	-1.395 to 1.431	No	ns	>0.9999
	NC:Control vs. HFD:Control	-3.706	-5.188 to -2.224	Yes	****	<0.0001
	NC:Control vs. HFD:cKO	-1.489	-2.971 to -0.006782	Yes	*	0.0486
	NC:cKO vs. HFD:Control	-3.724	-5.206 to -2.242	Yes	****	<0.0001
	NC:cKO vs. HFD:cKO	-1.507	-2.989 to -0.02505	Yes	*	0.045
	HFD:Control vs. HFD:cKO	2.217	0.6695 to 3.765	Yes	**	0.003
		CCR7
		Control						cKO
	NC	0.1419	0.20343	0.00069	0.08699	0.11276	0.08758	0.13099	0.05718	0.0805	0.11845	0.03894	0.18223
	HFD		0.32441	0.35201	0.24778	0.23915	0.25072	0.12477	0.22075	0.15939	0.06314	0.23834
	2 way ANOVA-Sidak's multiple comparisons test
		Predicted (LS) mean diff.	95.00% CI of diff.	Below threshold?	Summary	Adjusted P Value
	NC:Control vs. NC:cKO	0.004177	-0.1004 to 0.1088	No	ns	>0.9999
	NC:Control vs. HFD:Control	-0.1773	-0.2869 to -0.06757	Yes	***	0.0009
	NC:Control vs. HFD:cKO	-0.05572	-0.1654 to 0.05397	No	ns	0.6253
	NC:cKO vs. HFD:Control	-0.1814	-0.2911 to -0.07174	Yes	***	0.0007
	NC:cKO vs. HFD:cKO	-0.0599	-0.1696 to 0.04979	No	ns	0.5489
	HFD:Control vs. HFD:cKO	0.1215	0.006970 to 0.2361	Yes	*	0.034
		CD206
		Control						cKO
	NC	0.1337	0.135	0.067	0.1041	0.0963	0.0795	0.1289	0.1121	0.1489	0.0728	0.0997	0.1058
	HFD		0.2332	0.212	0.1889	0.2832	0.218	0.1229	0.2209	0.2556	0.1058	0.0924
	2 way ANOVA-Sidak's multiple comparisons test
		Predicted (LS) mean diff.	95.00% CI of diff.	Below threshold?	Summary	Adjusted P Value
	NC:Control vs. NC:cKO	-0.008767	-0.08277 to 0.06524	No	ns	0.9996
	NC:Control vs. HFD:Control	-0.1245	-0.2021 to -0.04684	Yes	***	0.001
	NC:Control vs. HFD:cKO	-0.05692	-0.1345 to 0.02070	No	ns	0.2367
	NC:cKO vs. HFD:Control	-0.1157	-0.1933 to -0.03808	Yes	**	0.0021
	NC:cKO vs. HFD:cKO	-0.04815	-0.1258 to 0.02946	No	ns	0.4076
	HFD:Control vs. HFD:cKO	0.06754	-0.01353 to 0.1486	No	ns	0.1368
		CD68
		Control						cKO
	NC	0.0748	0.0654	0.0171	0.0605	0.1089	0.0333	0.0359	0.0491	0.062	0.0325	0.0797	0.0917
	HFD	0.2826	0.4395	0.3401	0.7718	0.1732		0.137	0.8109	0.314	0.0431	0.0372
	2 way ANOVA-Sidak's multiple comparisons test
		Predicted (LS) mean diff.	95.00% CI of diff.	Below threshold?	Summary	Adjusted P Value
	NC:Control vs. NC:cKO	0.001517	-0.3186 to 0.3216	No	ns	>0.9999
	NC:Control vs. HFD:Control	-0.3414	-0.6772 to -0.005729	Yes	*	0.0449
	NC:Control vs. HFD:cKO	-0.2084	-0.5442 to 0.1273	No	ns	0.4067
	NC:cKO vs. HFD:Control	-0.343	-0.6787 to -0.007246	Yes	*	0.0437
	NC:cKO vs. HFD:cKO	-0.21	-0.5457 to 0.1258	No	ns	0.3987
	HFD:Control vs. HFD:cKO	0.133	-0.2176 to 0.4836	No	ns	0.8576
		CXCL1
		Control						cKO
	NC	0.04358	0.05968	0.10288	0.09775	0.08855	0.01878	0.1649	0.06693	0.38085	0.16798	0.14236	0.15948
	HFD		0.64802	0.35275	0.47556	0.49066	0.39938	0.19431	0.66948	0.50246	0.2106	0.03693
	2 way ANOVA-Sidak's multiple comparisons test
		Predicted (LS) mean diff.	95.00% CI of diff.	Below threshold?	Summary	Adjusted P Value
	NC:Control vs. NC:cKO	-0.1119	-0.3580 to 0.1342	No	ns	0.7302
	NC:Control vs. HFD:Control	-0.4047	-0.6628 to -0.1466	Yes	**	0.0012
	NC:Control vs. HFD:cKO	-0.2542	-0.5123 to 0.003889	No	ns	0.0549
	NC:cKO vs. HFD:Control	-0.2929	-0.5510 to -0.03475	Yes	*	0.0212
	NC:cKO vs. HFD:cKO	-0.1423	-0.4004 to 0.1158	No	ns	0.5381
	HFD:Control vs. HFD:cKO	0.1505	-0.1191 to 0.4201	No	ns	0.5246
