# Supplementary material for: Glycerol enhances mitochondrial metabolism and inflammatory response in pro-inflammatory macrophages
Source: EMBO Rep. 2026 Apr 14;27(10):2614–38. doi: 10.1038/s44319-026-00747-y (PMC13219733; doi:10.1038/s44319-026-00747-y)
Supplement: Supplementary file 7 — Source data Fig. 5 [file 44319_2026_747_MOESM7_ESM.zip › Fig5/Fig 5E.xlsx]

## Sheet: Fig 5E
	Fig 5E
		MHCIIhigh CD206low
		Control					cKO
	NC	22.651	29.972	25.905	19.111	33.382	29.581	16.76	14.545	22.619	24.007
	HFD	57.962	61.184	41.201	61.073	55.355	33.699	38.55	47.303	35.756	37.442
	2 way ANOVA-Sidak's multiple comparisons test
		Mean Diff.	95.00% CI of diff.	Below threshold?	Summary	Adjusted P Value
	NC:Control vs. NC:cKO	4.702	-7.434 to 16.84	No	ns	0.839
	NC:Control vs. HFD:Control	-29.15	-41.29 to -17.01	Yes	****	<0.0001
	NC:Control vs. HFD:cKO	-12.35	-24.48 to -0.2097	Yes	*	0.045
	NC:cKO vs. HFD:Control	-33.85	-45.99 to -21.72	Yes	****	<0.0001
	NC:cKO vs. HFD:cKO	-17.05	-29.18 to -4.912	Yes	**	0.004
	HFD:Control vs. HFD:cKO	16.81	4.669 to 28.94	Yes	**	0.0045
		MHCIIlow CD206high
		Control					cKO
	NC	42.728	36.46	37.236	20	33.235	30.022	15.084	11.818	27.381	38.448
	HFD	20.034	20.729	32.58	21.649	23.748	40.958	36.057	28.854	37.159	37.256
	2 way ANOVA-Sidak's multiple comparisons test
		Mean Diff.	95.00% CI of diff.	Below threshold?	Summary	Adjusted P Value
	NC:Control vs. NC:cKO	9.381	-5.276 to 24.04	No	ns	0.3655
	NC:Control vs. HFD:Control	10.18	-4.473 to 24.84	No	ns	0.2816
	NC:Control vs. HFD:cKO	-2.125	-16.78 to 12.53	No	ns	0.9987
	NC:cKO vs. HFD:Control	0.8026	-13.85 to 15.46	No	ns	>0.9999
	NC:cKO vs. HFD:cKO	-11.51	-26.16 to 3.151	No	ns	0.1758
	HFD:Control vs. HFD:cKO	-12.31	-26.97 to 2.348	No	ns	0.1294
