# Supplementary material for: Glycerol enhances mitochondrial metabolism and inflammatory response in pro-inflammatory macrophages
Source: EMBO Rep. 2026 Apr 14;27(10):2614–38. doi: 10.1038/s44319-026-00747-y (PMC13219733; doi:10.1038/s44319-026-00747-y)
Supplement: Supplementary file 7 — Source data Fig. 5 [file 44319_2026_747_MOESM7_ESM.zip › Fig5/Fig 5F.xlsx]

## Sheet: Fig 5F
	Fig 5F
		IL-1b
		Control					cKO
	NC	0.0422	0.04518	0.04207	0.02607	0.04678	0.04542	0.05036	0.05684	0.04421	0.05203
	HFD	0.05992	0.0795	0.06902	0.06793	0.07955	0.04697	0.04364	0.04187	0.04688	0.0521
	2 way ANOVA-Sidak's multiple comparisons test
		Mean Diff.	95.00% CI of diff.	Below threshold?	Summary	Adjusted P Value
	NC:Control vs. NC:cKO	-0.009312	-0.02206 to 0.003431	No	ns	0.2347
	NC:Control vs. HFD:Control	-0.03072	-0.04347 to -0.01798	Yes	****	<0.0001
	NC:Control vs. HFD:cKO	-0.005832	-0.01858 to 0.006911	No	ns	0.7154
	NC:cKO vs. HFD:Control	-0.02141	-0.03416 to -0.008669	Yes	***	0.0007
	NC:cKO vs. HFD:cKO	0.00348	-0.009263 to 0.01622	No	ns	0.9638
	HFD:Control vs. HFD:cKO	0.02489	0.01215 to 0.03764	Yes	***	0.0001
		IL-6
		Control					cKO
	NC	0.04597	0.04993	0.05085	0.02765	0.04835	0.02868	0.02983	0.03177	0.03027	0.03177
	HFD	0.05201	0.06372	0.05346	0.05717	0.05383	0.01758	0.01471	0.01648	0.01538	0.01579
	2 way ANOVA-Sidak's multiple comparisons test
		Mean Diff.	95.00% CI of diff.	Below threshold?	Summary	Adjusted P Value
	NC:Control vs. NC:cKO	0.01409	0.003802 to 0.02437	Yes	**	0.0049
	NC:Control vs. HFD:Control	-0.01149	-0.02177 to -0.001204	Yes	*	0.0242
	NC:Control vs. HFD:cKO	0.02856	0.01828 to 0.03885	Yes	****	<0.0001
	NC:cKO vs. HFD:Control	-0.02557	-0.03586 to -0.01529	Yes	****	<0.0001
	NC:cKO vs. HFD:cKO	0.01448	0.004192 to 0.02476	Yes	**	0.0039
	HFD:Control vs. HFD:cKO	0.04005	0.02977 to 0.05033	Yes	****	<0.0001
		AQP3
		Control					cKO
	NC	0.0258	0.0596	0.03	0.0127	0.0343	0.0111	0.0056	0.0063	0.0112	0.0104
	HFD	0.0302	0.042	0.0301	0.0238	0.0226	0.0035	0.0097	0.0056	0.0051	0.0081
	2 way ANOVA-Sidak's multiple comparisons test
		Mean Diff.	95.01% CI of diff.	Below threshold?	Summary	Adjusted P Value
	NC:Control vs. NC:cKO	0.02356	0.005371 to 0.04175	Yes	**	0.0079
	NC:Control vs. HFD:Control	0.00274	-0.01545 to 0.02093	No	ns	0.9984
	NC:Control vs. HFD:cKO	0.02608	0.007891 to 0.04427	Yes	**	0.0033
	NC:cKO vs. HFD:Control	-0.02082	-0.03901 to -0.002631	Yes	*	0.0204
	NC:cKO vs. HFD:cKO	0.00252	-0.01567 to 0.02071	No	ns	0.999
	HFD:Control vs. HFD:cKO	0.02334	0.005151 to 0.04153	Yes	**	0.0085
		AQP9
		Control					cKO
	NC	0.2064	0.2151	0.2175	0.1204	0.2356	0.4401	0.197	0.1977	0.1803	0.404
	HFD	0.1905	0.58	0.7868	0.3289	0.3559	0.0484	0.1423	0.3493	0.6227	0.387
	2 way ANOVA-Sidak's multiple comparisons test
		Mean Diff.	95.00% CI of diff.	Below threshold?	Summary	Adjusted P Value
	NC:Control vs. NC:cKO	-0.08482	-0.4186 to 0.2489	No	ns	0.9744
	NC:Control vs. HFD:Control	-0.2494	-0.5832 to 0.08434	No	ns	0.2153
	NC:Control vs. HFD:cKO	-0.1109	-0.4447 to 0.2228	No	ns	0.9126
	NC:cKO vs. HFD:Control	-0.1646	-0.4984 to 0.1692	No	ns	0.6453
	NC:cKO vs. HFD:cKO	-0.02612	-0.3599 to 0.3076	No	ns	>0.9999
	HFD:Control vs. HFD:cKO	0.1385	-0.1953 to 0.4722	No	ns	0.7939
		GLUT1
		Control					cKO
	NC	0.0135	0.01494	0.01352	0.00825	0.0133	0.01038	0.01068	0.0112	0.01408	0.01181
	HFD	0.0172	0.02342	0.02047	0.01912	0.0206	0.01334	0.01061	0.01069	0.01249	0.01285
	2 way ANOVA-Sidak's multiple comparisons test
		Mean Diff.	95.00% CI of diff.	Below threshold?	Summary	Adjusted P Value
	NC:Control vs. NC:cKO	0.001072	-0.002671 to 0.004815	No	ns	0.9548
	NC:Control vs. HFD:Control	-0.00746	-0.01120 to -0.003717	Yes	***	0.0001
	NC:Control vs. HFD:cKO	0.000706	-0.003037 to 0.004449	No	ns	0.9945
	NC:cKO vs. HFD:Control	-0.008532	-0.01227 to -0.004789	Yes	****	<0.0001
	NC:cKO vs. HFD:cKO	-0.000366	-0.004109 to 0.003377	No	ns	0.9999
	HFD:Control vs. HFD:cKO	0.008166	0.004423 to 0.01191	Yes	****	<0.0001
