# Supplementary material for: Glycerol enhances mitochondrial metabolism and inflammatory response in pro-inflammatory macrophages
Source: EMBO Rep. 2026 Apr 14;27(10):2614–38. doi: 10.1038/s44319-026-00747-y (PMC13219733; doi:10.1038/s44319-026-00747-y)
Supplement: Supplementary file 8 — Figure EV1 Source Data [file 44319_2026_747_MOESM8_ESM.zip › Fig EV1/Fig EV1A.xlsx]

## Sheet: Fig EV1A
	Fig. EV1_A
	TNF-a			IL-6			IL-1b
	Control	LPS		Control	LPS		Control	LPS
	0.0027	0.0731		0.0029	0.158		0	0.0159
	0.0041	0.1301		0	0.2144		0.0002	0.0204
	0.0037	0.0805		0.001	0.1254		0	0.0157
	0.0025	0.0918		0.0007	0.1109		0.0001	0.0207
	Unpaired t test			Unpaired t test			Unpaired t test
	P value	0.0004		P value	0.0006		P value	<0.0001
	P value summary	***		P value summary	***		P value summary	****
	Significantly different (P < 0.05)?	Yes		Significantly different (P < 0.05)?	Yes		Significantly different (P < 0.05)?	Yes
	One- or two-tailed P value?	Two-tailed		One- or two-tailed P value?	Two-tailed		One- or two-tailed P value?	Two-tailed
	t, df	t=7.148, df=6		t, df	t=6.575, df=6		t, df	t=13.17, df=6
	Glut1			AQP3			AQP9
	Control	LPS		Control	LPS		Control	LPS
	0.2666	0.5324		0.1659	0.1768		1.75069	2.26061
	0.364	0.4748		0.3392	0.1546		2.12102	1.75839
	0.3683	0.5404		0.2634	0.2144		1.07783	1.366
	0.2969	0.7079		0.2198	0.2446		1.7192	1.20557
	0.467	0.6441		0.1724	0.3812		1.35408	1.33977
	Unpaired t test			Unpaired t test			Unpaired t test
	P value	0.0031		P value	0.967		P value	0.9456
	P value summary	**		P value summary	ns		P value summary	ns
	Significantly different (P < 0.05)?	Yes		Significantly different (P < 0.05)?	No		Significantly different (P < 0.05)?	No
	One- or two-tailed P value?	Two-tailed		One- or two-tailed P value?	Two-tailed		One- or two-tailed P value?	Two-tailed
	t, df	t=4.174, df=8		t, df	t=0.04264, df=8		t, df	t=0.07041, df=8
