# Supplementary material for: Glycerol enhances mitochondrial metabolism and inflammatory response in pro-inflammatory macrophages
Source: EMBO Rep. 2026 Apr 14;27(10):2614–38. doi: 10.1038/s44319-026-00747-y (PMC13219733; doi:10.1038/s44319-026-00747-y)
Supplement: Supplementary file 8 — Figure EV1 Source Data [file 44319_2026_747_MOESM8_ESM.zip › Fig EV1/Fig EV1B.xlsx]

## Sheet: Fig EV1B
	Fig. EV1_B
	FBS	dFBS	serum free
	842.65	55.35	0.25
