# Supplementary material for: Glycerol enhances mitochondrial metabolism and inflammatory response in pro-inflammatory macrophages
Source: EMBO Rep. 2026 Apr 14;27(10):2614–38. doi: 10.1038/s44319-026-00747-y (PMC13219733; doi:10.1038/s44319-026-00747-y)
Supplement: Supplementary file 8 — Figure EV1 Source Data [file 44319_2026_747_MOESM8_ESM.zip › Fig EV1/Fig EV1C.xlsx]

## Sheet: Fig EV1C
	Fig. EV1_C
	TNF-a
	FBS	dFBS	starve
	0.097172	0.065067	0.092699
	0.096815	0.116464	0.14033
	0.118189	0.090165	0.150042
	0.086059	0.084951	0.170225
	0.104935	0.060344	0.055267
	0.09326	0.060164	0.120818
	One Way ANOVA Sidak's multiple comparisons test
		Mean Diff.	95.00% CI of diff.	Below threshold?	Summary	Adjusted P Value
	FBS vs. dFBS	0.01988	-0.02366 to 0.06342	No	ns	0.5594
	FBS vs. starve	-0.02216	-0.06570 to 0.02138	No	ns	0.4722
	dFBS vs. starve	-0.04204	-0.08558 to 0.001501	No	ns	0.0599
	IL-1b
	FBS	dFBS	starve
	0.0224	0.0089	0.0155
	0.0125	0.0191	0.0078
	0.0141	0.013	0.0131
	0.0222	0.0115	0.0095
	0.0116	0.0183	0.0098
	0.0203	0.0189	0.0184
	One Way ANOVA Sidak's multiple comparisons test
		Mean Diff.	95.00% CI of diff.	Below threshold?	Summary	Adjusted P Value
	FBS vs. dFBS	0.002233	-0.004740 to 0.009207	No	ns	0.7876
	FBS vs. starve	0.004833	-0.002140 to 0.01181	No	ns	0.2275
	dFBS vs. starve	0.0026	-0.004373 to 0.009573	No	ns	0.7027
