# Supplementary material for: Glycerol enhances mitochondrial metabolism and inflammatory response in pro-inflammatory macrophages
Source: EMBO Rep. 2026 Apr 14;27(10):2614–38. doi: 10.1038/s44319-026-00747-y (PMC13219733; doi:10.1038/s44319-026-00747-y)
Supplement: Supplementary file 8 — Figure EV1 Source Data [file 44319_2026_747_MOESM8_ESM.zip › Fig EV1/Fig EV1D.xlsx]

## Sheet: Fig EV1D
	Fig. EV1_D
	TNF-a
	M0	FBS	dFBS	starve
	0.001373	0.084829	0.074917	0.163692
	0.001251	0.084589	0.088518	0.15315
	0.001634	0.102109	0.078328	0.17183
	0.001239	0.078494	0.085083	0.109374
	0.001148	0.087397	0.089165	0.173988
	0.001103	0.096645	0.106588	0.178488
	One Way ANOVA/Dunnett's multiple comparisons test
		Mean Diff.	95.00% CI of diff.	Significant?	Summary	Adjusted P Value
	FBS vs. M0	0.08772	0.06626 to 0.1092	Yes	****	<0.0001
	FBS vs. dFBS	0.001911	-0.01955 to 0.02337	No	ns	0.9918
	FBS vs. starve	-0.06941	-0.09087 to -0.04795	Yes	****	<0.0001
	IL-1b
	M0	FBS	dFBS	starve
	0.0329	0.0497	0.0395	0.0524
	0.0296	0.0495	0.0567	0.0886
	0.0379	0.031	0.0468	0.0855
	0.0302	0.0352	0.0466	0.0576
	0.0367	0.0379	0.0583	0.066
	0.0245	0.0298	0.0626	0.0524
	One Way ANOVA/Dunnett's multiple comparisons test
		Mean Diff.	95.00% CI of diff.	Significant?	Summary	Adjusted P Value
	FBS vs. M0	0.006883	-0.008579 to 0.02235	No	ns	0.5456
	FBS vs. dFBS	-0.0129	-0.02836 to 0.002562	No	ns	0.1147
	FBS vs. starve	-0.02823	-0.04370 to -0.01277	Yes	***	0.0005
