# Supplementary material for: Glycerol enhances mitochondrial metabolism and inflammatory response in pro-inflammatory macrophages
Source: EMBO Rep. 2026 Apr 14;27(10):2614–38. doi: 10.1038/s44319-026-00747-y (PMC13219733; doi:10.1038/s44319-026-00747-y)
Supplement: Supplementary file 9 — Figure EV2 Source Data [file 44319_2026_747_MOESM9_ESM.zip]

Archive with 9 entries (8 files):
- Fig EV2/
- Fig EV2/Fig EV2A.xlsx
- Fig EV2/Fig EV2B.xlsx
- Fig EV2/Fig EV2C.xlsx
- Fig EV2/Fig EV2E.xlsx
- Fig EV2/Fig EV2F.xlsx
- Fig EV2/Fig EV2G.xlsx
- Fig EV2/Fig EV2H.xlsx
- Fig EV2/Fig EV2I.xlsx
