# Supplementary material for: Glycerol enhances mitochondrial metabolism and inflammatory response in pro-inflammatory macrophages
Source: EMBO Rep. 2026 Apr 14;27(10):2614–38. doi: 10.1038/s44319-026-00747-y (PMC13219733; doi:10.1038/s44319-026-00747-y)
Supplement: Supplementary file 9 — Figure EV2 Source Data [file 44319_2026_747_MOESM9_ESM.zip › Fig EV2/Fig EV2A.xlsx]

## Sheet: Fig EV2A
	Fig. EV2_A
	M0	Ct	Glycerol
	104	238	380
	122	252	228
	92.5	222	336
	103	244	270
	One way ANOVA Sidak's multiple comparisons test
		Mean Diff.	95.00% CI of diff.	Below threshold?	Summary	Adjusted P Value
	M0 vs. Ct	-133.6	-217.1 to -50.20	Yes	**	0.0034
	M0 vs. Glycerol	-198.1	-281.6 to -114.7	Yes	***	0.0002
	Ct vs. Glycerol	-64.5	-147.9 to 18.93	No	ns	0.1432
