# Supplementary material for: Glycerol enhances mitochondrial metabolism and inflammatory response in pro-inflammatory macrophages
Source: EMBO Rep. 2026 Apr 14;27(10):2614–38. doi: 10.1038/s44319-026-00747-y (PMC13219733; doi:10.1038/s44319-026-00747-y)
Supplement: Supplementary file 9 — Figure EV2 Source Data [file 44319_2026_747_MOESM9_ESM.zip › Fig EV2/Fig EV2B.xlsx]

## Sheet: Fig EV2B
	Fig. EV2_B
	Ct	Glycerol	DFP-MQ	D+G
	44270	47901	36286	31935
	34835	55875	39185	36288
	55887	55889	40646	66771
	39923	38473	31206	34841
	52972	53709	39202	38467
	One way ANOVA Sidak's multiple comparisons test
		Mean Diff.	95.00% CI of diff.	Below threshold?	Summary	Adjusted P Value
	Ct vs. Glycerol	-4792	-22509 to 12925	No	ns	0.9655
	Ct vs. DFP-MQ	8272	-9445 to 25989	No	ns	0.6974
	Ct vs. D+G	3917	-13800 to 21634	No	ns	0.9873
	Glycerol vs. DFP-MQ	13064	-4653 to 30781	No	ns	0.2268
	Glycerol vs. D+G	8709	-9008 to 26426	No	ns	0.6486
	DFP-MQ vs. D+G	-4355	-22072 to 13362	No	ns	0.9783
