# Supplementary material for: Glycerol enhances mitochondrial metabolism and inflammatory response in pro-inflammatory macrophages
Source: EMBO Rep. 2026 Apr 14;27(10):2614–38. doi: 10.1038/s44319-026-00747-y (PMC13219733; doi:10.1038/s44319-026-00747-y)
Supplement: Supplementary file 9 — Figure EV2 Source Data [file 44319_2026_747_MOESM9_ESM.zip › Fig EV2/Fig EV2C.xlsx]

## Sheet: Fig EV2C
	Fig. EV2_C
	Glu-	Glu+	Glu- DFP	Glu+ DFP
	1515	1414	829	1045
	1179	1521	631	857
	1321	1408	898	857
	1120	1377	589	808
	One way ANOVA Sidak's multiple comparisons test
		Mean Diff.	95.00% CI of diff.	Below threshold?	Summary	Adjusted P Value
	Glu- vs. Glu+	-146.3	-436.5 to 144.0	No	ns	0.5939
	Glu- vs. Glu- DFP	547	256.7 to 837.3	Yes	***	0.0004
	Glu- vs. Glu+ DFP	392	101.7 to 682.3	Yes	**	0.0068
	Glu+ vs. Glu- DFP	693.3	403.0 to 983.5	Yes	****	<0.0001
	Glu+ vs. Glu+ DFP	538.3	248.0 to 828.5	Yes	***	0.0005
	Glu- DFP vs. Glu+ DFP	-155	-445.3 to 135.3	No	ns	0.5333
