# Supplementary material for: Glycerol enhances mitochondrial metabolism and inflammatory response in pro-inflammatory macrophages
Source: EMBO Rep. 2026 Apr 14;27(10):2614–38. doi: 10.1038/s44319-026-00747-y (PMC13219733; doi:10.1038/s44319-026-00747-y)
Supplement: Supplementary file 9 — Figure EV2 Source Data [file 44319_2026_747_MOESM9_ESM.zip › Fig EV2/Fig EV2E.xlsx]

## Sheet: Fig EV2E
	Fig. EV2_E
	OCR			Mito-ATP
	Ct	GK		Ct	GK
	149.632	171.156		224.9	231.16
	145.549	171.591		247.7	287.26
	134.409	178.305		243.32	276.82
	148.903	165.611		238.32	286.62
	136.563	166.242		222.29	259.92
	Unpaired t test			Unpaired t test
	P value	0.0001		P value	0.022
	P value summary	***		P value summary	*
	Significantly different (P < 0.05)?	Yes		Significantly different (P < 0.05)?	Yes
	One- or two-tailed P value?	Two-tailed		One- or two-tailed P value?	Two-tailed
	t, df	t=7.059, df=8		t, df	t=2.833, df=8
