# Supplementary material for: Glycerol enhances mitochondrial metabolism and inflammatory response in pro-inflammatory macrophages
Source: EMBO Rep. 2026 Apr 14;27(10):2614–38. doi: 10.1038/s44319-026-00747-y (PMC13219733; doi:10.1038/s44319-026-00747-y)
Supplement: Supplementary file 9 — Figure EV2 Source Data [file 44319_2026_747_MOESM9_ESM.zip › Fig EV2/Fig EV2F.xlsx]

## Sheet: Fig EV2F
	Fig. EV2_F
		ECAR
	Time (minutes)	Wild-M0					Wild-M1
	1.38061	9.94408	9.51887	9.61175	9.34205	8.67286	32.5407	32.4733	35.7764	32.6988	31.6221
	9.88489	10.0253	9.2757	10.0765	9.18246	9.03927	32.0057	32.3715	35.3784	32.8095	32.4452
	18.3928	9.95259	9.30643	9.84667	9.46145	9.15759	32.1955	32.9076	36.2435	32.6948	32.2901
	27.0036	10.9204	9.74994	10.067	10.1407	8.97258	35.4567	36.4296	39.2198	36.718	36.3582
	35.5001	15.8786	15.354	15.4393	15.116	13.5024	36.9336	37.9526	41.3168	38.8089	38.0022
	44.0064	17.9325	17.7188	18.1573	17.3254	15.9559	38.2937	38.5871	42.8137	39.6127	38.8399
	52.6021	17.3512	17.0179	17.3031	16.5211	15.3664	37.6302	38.3476	41.571	38.158	37.1761
	61.1025	17.2891	17.2032	17.492	17.3196	15.5645	37.4199	37.566	41.0607	38.1919	37.2883
	69.6101	18.2099	17.7897	18.2532	17.9248	16.4201	38.2902	38.2069	42.4501	38.9311	38.3694
		OCR
	Time (minutes)	Wild-M0					Wild-M1
	1.38061	187.258	184.003	186.578	176.376	171.879	118.57	97.5619	96.9944	94.479	90.9721
	9.88489	185.158	179.66	185.996	172.879	169.6	110.959	92.7236	93.8575	92.3052	87.7918
	18.3928	185.405	180.647	186.943	174.674	171.142	108.777	90.947	93.3382	89.8773	86.6081
	27.0036	61.0235	53.9886	63.0705	59.8039	49.8798	87.9497	69.5819	72.9149	71.1036	71.2808
	35.5001	61.2409	52.6622	62.1617	61.6789	55.9273	88.9354	67.549	70.8964	71.4815	71.3289
	44.0064	58.668	51.0074	59.5263	60.7588	55.4502	87.7727	67.4448	72.7309	71.933	72.182
	52.6021	26.6056	17.1419	25.8825	27.9245	26.038	73.6744	49.5105	57.3936	57.4206	58.0737
	61.1025	25.0381	14.8481	26.1167	26.0649	26.6214	73.3502	51.9073	59.3782	59.2153	59.7575
	69.6101	23.1534	14.123	23.0152	24.9844	25.5932	70.7236	51.2849	59.7878	57.8708	58.6639
	Mito-ATP			Glyco-ATP
	M0	LPS		M0	LPS
	697.05	109.13		90.01	585.04
	713.02	128.69		75.29	594.65
	700.79	123.43		87.01	660.75
	626.54	101.18		88.31	596.03
	636.3	84.04		85.07	590.77
	Unpaired t test			Unpaired t test
	P value	<0.0001		P value	<0.0001
	P value summary	****		P value summary	****
	Significantly different (P < 0.05)?	Yes		Significantly different (P < 0.05)?	Yes
	One- or two-tailed P value?	Two-tailed		One- or two-tailed P value?	Two-tailed
	t, df	t=28.78, df=8		t, df	t=36.66, df=8
