# Supplementary material for: Glycerol enhances mitochondrial metabolism and inflammatory response in pro-inflammatory macrophages
Source: EMBO Rep. 2026 Apr 14;27(10):2614–38. doi: 10.1038/s44319-026-00747-y (PMC13219733; doi:10.1038/s44319-026-00747-y)
Supplement: Supplementary file 9 — Figure EV2 Source Data [file 44319_2026_747_MOESM9_ESM.zip › Fig EV2/Fig EV2G.xlsx]

## Sheet: Fig EV2G
	Fig. EV2_G
	Mito-ATP			Glyco-ATP
	Ct	starve		Ct	starve
	252.81	247.93		654.37	656.82
	230.4	218.18		590.4	603.31
	219.05	215.81		596.42	652.32
	198.72	232.73		585.71	601.33
	Unpaired t test			Unpaired t test
	P value	0.8088		P value	0.3623
	P value summary	ns		P value summary	ns
	Significantly different (P < 0.05)?	No		Significantly different (P < 0.05)?	No
	One- or two-tailed P value?	Two-tailed		One- or two-tailed P value?	Two-tailed
	t, df	t=0.2529, df=6		t, df	t=0.9857, df=6
