# Supplementary material for: Glycerol enhances mitochondrial metabolism and inflammatory response in pro-inflammatory macrophages
Source: EMBO Rep. 2026 Apr 14;27(10):2614–38. doi: 10.1038/s44319-026-00747-y (PMC13219733; doi:10.1038/s44319-026-00747-y)
Supplement: Supplementary file 9 — Figure EV2 Source Data [file 44319_2026_747_MOESM9_ESM.zip › Fig EV2/Fig EV2H.xlsx]

## Sheet: Fig EV2H
	Fig. EV2_H
	Mito-ATP
	Ct	100uM	300uM
	753.63	524.39	527.13
	640.74	579.4	640.96
	527.86	642.99	703.41
	One way ANOVA Dunnett's multiple comparisons test
		Mean Diff.	95.00% CI of diff.	Below threshold?	Summary	Adjusted P Value
	Ct vs. 100uM	58.48	-151.7 to 268.7	No	ns	0.6607
	Ct vs. 300uM	16.91	-193.3 to 227.1	No	ns	0.9622
	Glyco-ATP
	Ct	100uM	300uM
	753.63	524.39	527.13
	640.74	579.4	640.96
	527.86	642.99	703.41
	One way ANOVA Dunnett's multiple comparisons test
		Mean Diff.	95.00% CI of diff.	Below threshold?	Summary	Adjusted P Value
	Ct vs. 100uM	58.48	-151.7 to 268.7	No	ns	0.6607
	Ct vs. 300uM	16.91	-193.3 to 227.1	No	ns	0.9622
