# Supplementary material for: Glycerol enhances mitochondrial metabolism and inflammatory response in pro-inflammatory macrophages
Source: EMBO Rep. 2026 Apr 14;27(10):2614–38. doi: 10.1038/s44319-026-00747-y (PMC13219733; doi:10.1038/s44319-026-00747-y)
Supplement: Supplementary file 9 — Figure EV2 Source Data [file 44319_2026_747_MOESM9_ESM.zip › Fig EV2/Fig EV2I.xlsx]

## Sheet: Fig EV2I
	Fig. EV2_I
	Mito-ATP
	Ct	100uM	500uM	1mM
	784.184	739.916	749.51	793.373
	755.306	844.859	823.998	684.867
	709.572	827.139	754.159	710.031
	717.181	748.18	723.529	748.621
	715.926	674.219	790.361	640.189
	One way ANOVA Dunnett's multiple comparisons test
		Mean Diff.	95.00% CI of diff.	Below threshold?	Summary	Adjusted P Value
	Ct vs. 100uM	-30.43	-115.9 to 55.04	No	ns	0.6856
	Ct vs. 500uM	-31.88	-117.3 to 53.59	No	ns	0.6566
	Ct vs. 1mM	21.02	-64.45 to 106.5	No	ns	0.8599
	Glyco-ATP
	Ct	100uM	500uM	1mM
	151.35	110.38	117.17	50.1
	138.96	129.07	113.33	50.59
	147.79	156.87	120.45	86.31
	142.6	164.58	121.66	88.69
	151.28	123.57	119.66	88.64
	One way ANOVA Dunnett's multiple comparisons test
		Mean Diff.	95.00% CI of diff.	Below threshold?	Summary	Adjusted P Value
	Ct vs. 100uM	9.502	-16.31 to 35.32	No	ns	0.6649
	Ct vs. 500uM	27.94	2.129 to 53.76	Yes	*	0.0328
	Ct vs. 1mM	73.53	47.72 to 99.34	Yes	****	<0.0001
