# Supplementary material for: Glycerol enhances mitochondrial metabolism and inflammatory response in pro-inflammatory macrophages
Source: EMBO Rep. 2026 Apr 14;27(10):2614–38. doi: 10.1038/s44319-026-00747-y (PMC13219733; doi:10.1038/s44319-026-00747-y)
Supplement: Supplementary file 10 — Figure EV3 Source Data [file 44319_2026_747_MOESM10_ESM.zip]

Archive with 4 entries (3 files):
- Fig EV3/
- Fig EV3/Fig EV3B.xlsx
- Fig EV3/Fig EV3C.xlsx
- Fig EV3/Fig EV3D.xlsx
