# Supplementary material for: Glycerol enhances mitochondrial metabolism and inflammatory response in pro-inflammatory macrophages
Source: EMBO Rep. 2026 Apr 14;27(10):2614–38. doi: 10.1038/s44319-026-00747-y (PMC13219733; doi:10.1038/s44319-026-00747-y)
Supplement: Supplementary file 10 — Figure EV3 Source Data [file 44319_2026_747_MOESM10_ESM.zip › Fig EV3/Fig EV3B.xlsx]

## Sheet: Fig EV3B
	Fig. EV3_C
	Ndufa6
	Ct	500uM	1mM
	0.01049	0.01296	0.00649
	0.00931	0.01448	0.00752
	0.00232	0.00832	0.00921
	0.01131	0.0094	0.00672
	0.00721	0.00944	0.0111
	One way ANOVA-Dunnett's multiple comparisons test
		Mean Diff.	95.00% CI of diff.	Below threshold?	Summary	Adjusted P Value
	Ct vs. 500uM	-0.002792	-0.007240 to 0.001656	No	ns	0.2392
	Ct vs. 1mM	-8e-05	-0.004528 to 0.004368	No	ns	0.9985
	Sdhb
	Ct	500uM	1mM
	0.8641	0.7321	0.7271
	0.566	0.7034	0.4506
	0.6732	0.7073	0.6672
	0.8134	0.6984	0.5391
	0.4735	0.5907	0.6309
	One way ANOVA-Dunnett's multiple comparisons test
		Mean Diff.	95.00% CI of diff.	Below threshold?	Summary	Adjusted P Value
	Ct vs. 500uM	-0.00834	-0.1951 to 0.1784	No	ns	0.9909
	Ct vs. 1mM	0.07506	-0.1117 to 0.2618	No	ns	0.5177
	Uqcc2
	Ct	500uM	1mM
	0.4064	0.3631	0.2955
	0.574	0.3219	0.4383
	0.4877	0.298	0.4709
	0.7012	0.3061	0.4693
	0.3895	0.45	0.3745
	One way ANOVA-Dunnett's multiple comparisons test
		Mean Diff.	95.00% CI of diff.	Below threshold?	Summary	Adjusted P Value
	Ct vs. 500uM	0.1639	0.01635 to 0.3115	Yes	*	0.0303
	Ct vs. 1mM	0.1021	-0.04553 to 0.2497	No	ns	0.1865
	Uqcrc1
	Ct	500uM	1mM
	0.0811	0.0728	0.03
	0.0793	0.0796	0.0549
	0.0792	0.0567	0.0655
	0.0879	0.0813	0.0516
	0.0618	0.0754	0.0852
	One way ANOVA-Dunnett's multiple comparisons test
		Mean Diff.	95.00% CI of diff.	Below threshold?	Summary	Adjusted P Value
	Ct vs. 500uM	0.0047	-0.01762 to 0.02702	No	ns	0.8217
	Ct vs. 1mM	0.02042	-0.001898 to 0.04274	No	ns	0.0729
