# Supplementary material for: Glycerol enhances mitochondrial metabolism and inflammatory response in pro-inflammatory macrophages
Source: EMBO Rep. 2026 Apr 14;27(10):2614–38. doi: 10.1038/s44319-026-00747-y (PMC13219733; doi:10.1038/s44319-026-00747-y)
Supplement: Supplementary file 10 — Figure EV3 Source Data [file 44319_2026_747_MOESM10_ESM.zip › Fig EV3/Fig EV3C.xlsx]

## Sheet: Fig EV3C
	Fig. EV3_D
	IL-1b
	Ct	100uM	300uM	1mM
	0.2339	0.123	0.1055	0.2052
	0.1079	0.1208	0.1728	0.3193
	0.0783	0.1799	0.2192	0.2809
	0.1133	0.0773	0.1815	0.2879
	0.2529	0.1731	0.249	0.5222
	0.2404	0.1333	0.3453	0.3442
	One way ANOVA-Dunnett's multiple comparisons test
		Mean Diff.	95.00% CI of diff.	Below threshold?	Summary	Adjusted P Value
	Ct vs. 100uM	0.03655	-0.08101 to 0.1541	No	ns	0.7711
	Ct vs. 300uM	-0.0411	-0.1587 to 0.07646	No	ns	0.7077
	Ct vs. 1mM	-0.1555	-0.2731 to -0.03794	Yes	**	0.0085
	IL-6
	Ct	100uM	300uM	1mM
	3.7787	4.758	3.8859	5.0313
	4.3115	3.7574	4.2688	5.2436
	3.6766	4.8639	8.3619	5.351
	3.6382	4.1282	3.9507	4.5296
	3.3829	4.4255	4.319	6.6003
	2.4942	2.6977	3.3345	4.8496
	One way ANOVA-Dunnett's multiple comparisons test
		Mean Diff.	95.00% CI of diff.	Below threshold?	Summary	Adjusted P Value
	Ct vs. 100uM	-0.5581	-2.178 to 1.062	No	ns	0.7159
	Ct vs. 300uM	-1.14	-2.760 to 0.4801	No	ns	0.2081
	Ct vs. 1mM	-1.721	-3.340 to -0.1007	Yes	*	0.036
	TNF-a
	Ct	100uM	300uM	1mM
	33.029	45.406	39.608	74.113
	34.791	30.891	55.479	67.314
	45.635	52.328	28.087	67.338
	53.305	32.986	32.459	47.66
	46.92	48.624	48.844	77.905
	30.062	38.011	35.174	46.344
	One way ANOVA-Dunnett's multiple comparisons test
		Mean Diff.	95.00% CI of diff.	Below threshold?	Summary	Adjusted P Value
	Ct vs. 100uM	-0.7507	-16.29 to 14.79	No	ns	0.9986
	Ct vs. 300uM	0.6818	-14.85 to 16.22	No	ns	0.999
	Ct vs. 1mM	-22.82	-38.36 to -7.286	Yes	**	0.0036
