# Supplementary material for: Glycerol enhances mitochondrial metabolism and inflammatory response in pro-inflammatory macrophages
Source: EMBO Rep. 2026 Apr 14;27(10):2614–38. doi: 10.1038/s44319-026-00747-y (PMC13219733; doi:10.1038/s44319-026-00747-y)
Supplement: Supplementary file 10 — Figure EV3 Source Data [file 44319_2026_747_MOESM10_ESM.zip › Fig EV3/Fig EV3D.xlsx]

## Sheet: Fig EV3D
	Fig. EV3_D
	TNF-a			IL-6			IL-1b
	Control	Glycerol		Control	Glycerol		Control	Glycerol
	0.0984	0.0459		0.06741	0.08923		0.03391	0.032076
	0.0407	0.0361		0.03163	0.02691		0.049104	0.092781
	0.0361	0.0193		0.08303	0.02268		0.064301	0.030614
	0.0366	0.03		0.02819	0.03508		0.038044	0.034688
	0.0831	0.0305		0.10533	0.06316		0.044739	0.027619
	Unpaired t test			Unpaired t test			Unpaired t test
	P value	0.092		P value	0.4434		P value	0.8591
	P value summary	ns		P value summary	ns		P value summary	ns
	Significantly different (P < 0.05)?	No		Significantly different (P < 0.05)?	No		Significantly different (P < 0.05)?	No
	One- or two-tailed P value?	Two-tailed		One- or two-tailed P value?	Two-tailed		One- or two-tailed P value?	Two-tailed
	t, df	t=1.913, df=8		t, df	t=0.8063, df=8		t, df	t=0.1834, df=8
