# Supplementary material for: Glycerol enhances mitochondrial metabolism and inflammatory response in pro-inflammatory macrophages
Source: EMBO Rep. 2026 Apr 14;27(10):2614–38. doi: 10.1038/s44319-026-00747-y (PMC13219733; doi:10.1038/s44319-026-00747-y)
Supplement: Supplementary file 11 — Figure EV4 Source Data [file 44319_2026_747_MOESM11_ESM.zip]

Archive with 2 entries (1 files):
- Fig EV4/
- Fig EV4/Fig EV4B.xlsx
