# Supplementary material for: Glycerol enhances mitochondrial metabolism and inflammatory response in pro-inflammatory macrophages
Source: EMBO Rep. 2026 Apr 14;27(10):2614–38. doi: 10.1038/s44319-026-00747-y (PMC13219733; doi:10.1038/s44319-026-00747-y)
Supplement: Supplementary file 11 — Figure EV4 Source Data [file 44319_2026_747_MOESM11_ESM.zip › Fig EV4/Fig EV4B.xlsx]

## Sheet: Fig EV4B
	Fig. EV4_B
	Glycerol
	Ct	Moderate	Severe
	308.95	939.55	1258.8
	308.85	900.65	1044.3
	269.3	797.9	1004.05
	276.4	809.8	981.25
	192	1033.35	1119.8
	One way ANOVA-Tukey's multiple comparisons test
		Mean Diff.	95.00% CI of diff.	Significant?	Summary	Adjusted P Value
	Ct vs. Moderate	-625.2	-777.1 to -473.2	Yes	****	<0.0001
	Ct vs. Severe	-810.5	-962.5 to -658.6	Yes	****	<0.0001
	Moderate vs. Severe	-185.4	-337.3 to -33.44	Yes	*	0.0175
	FFA
	Ct	Moderate	Severe
	0.1509	0.3201	0.4335
	0.126	0.3333	0.4884
	0.1242	0.3011	0.4606
	0.1963	0.3135	0.5221
	0.1879	0.394	0.6406
	One way ANOVA-Tukey's multiple comparisons test
		Mean Diff.	95.00% CI of diff.	Significant?	Summary	Adjusted P Value
	Ct vs. Moderate	-0.1753	-0.2675 to -0.08316	Yes	***	0.0007
	Ct vs. Severe	-0.352	-0.4442 to -0.2598	Yes	****	<0.0001
	Moderate vs. Severe	-0.1766	-0.2688 to -0.08446	Yes	***	0.0007
