# Supplementary material for: Glycerol enhances mitochondrial metabolism and inflammatory response in pro-inflammatory macrophages
Source: EMBO Rep. 2026 Apr 14;27(10):2614–38. doi: 10.1038/s44319-026-00747-y (PMC13219733; doi:10.1038/s44319-026-00747-y)
Supplement: Supplementary file 12 — Figure EV5 Source Data [file 44319_2026_747_MOESM12_ESM.zip › Fig EV5/Fig EV5A.xlsx]

## Sheet: Fig EV5A
	Fig. EV5_A
		Control		cKO
	3 wk	9.28	8.98	9.41	9.21
	5 wk	9.95	9.39	9.85	9.67
	2 Way ANOVA
		Mean Diff.	95.00% CI of diff.	Below threshold?	Summary	Adjusted P Value
	3 wk:Control vs. 3 wk:cKO	-0.18	-1.356 to 0.9961	No	ns	0.9847
	3 wk:Control vs. 5 wk:Control	-0.54	-1.716 to 0.6361	No	ns	0.4368
	3 wk:Control vs. 5 wk:cKO	-0.63	-1.806 to 0.5461	No	ns	0.3152
	3 wk:cKO vs. 5 wk:Control	-0.36	-1.536 to 0.8161	No	ns	0.7642
	3 wk:cKO vs. 5 wk:cKO	-0.45	-1.626 to 0.7261	No	ns	0.5921
	5 wk:Control vs. 5 wk:cKO	-0.09	-1.266 to 1.086	No	ns	0.9996
