# Supplementary material for: Glycerol enhances mitochondrial metabolism and inflammatory response in pro-inflammatory macrophages
Source: EMBO Rep. 2026 Apr 14;27(10):2614–38. doi: 10.1038/s44319-026-00747-y (PMC13219733; doi:10.1038/s44319-026-00747-y)
Supplement: Supplementary file 12 — Figure EV5 Source Data [file 44319_2026_747_MOESM12_ESM.zip › Fig EV5/Fig EV5B.xlsx]

## Sheet: Fig EV5B
	Fig. EV5_B
		Retroperitoneal fat
		Control					cKO
	NC	32.6	26.6	23.3	21.5	23.1	31	16.1	24.2	23.5	23.8
	HFD	229.7	361.7	407.7	393.1	296.3	258.1	261.9	299.9	147.1	208.1
	2 Way ANOVA
		Mean Diff.	95.00% CI of diff.	Below threshold?	Summary	Adjusted P Value
	NC:Control vs. NC:cKO	1.7	-88.28 to 91.68	No	ns	>0.9999
	NC:Control vs. HFD:Control	-312.3	-402.3 to -222.3	Yes	****	<0.0001
	NC:Control vs. HFD:cKO	-209.6	-299.6 to -119.6	Yes	****	<0.0001
	NC:cKO vs. HFD:Control	-314	-404.0 to -224.0	Yes	****	<0.0001
	NC:cKO vs. HFD:cKO	-211.3	-301.3 to -121.3	Yes	****	<0.0001
	HFD:Control vs. HFD:cKO	102.7	12.70 to 192.7	Yes	*	0.0208
		Liver
		Control					cKO
	NC	1.21	1.13	1.58	1.44	1.33	1.31	1.21	1.1	1.38	1.29
	HFD	1.3	1.62	1.57	1.48	1.41	1.3	1.02	1.36	1.33	1.37
	2 Way ANOVA
		Mean Diff.	95.00% CI of diff.	Below threshold?	Summary	Adjusted P Value
	NC:Control vs. NC:cKO	0.08	-0.1900 to 0.3500	No	ns	0.9472
	NC:Control vs. HFD:Control	-0.138	-0.4080 to 0.1320	No	ns	0.6092
	NC:Control vs. HFD:cKO	0.062	-0.2080 to 0.3320	No	ns	0.9846
	NC:cKO vs. HFD:Control	-0.218	-0.4880 to 0.05200	No	ns	0.1554
	NC:cKO vs. HFD:cKO	-0.018	-0.2880 to 0.2520	No	ns	>0.9999
	HFD:Control vs. HFD:cKO	0.2	-0.07000 to 0.4700	No	ns	0.2228
