# Supplementary material for: Glycerol enhances mitochondrial metabolism and inflammatory response in pro-inflammatory macrophages
Source: EMBO Rep. 2026 Apr 14;27(10):2614–38. doi: 10.1038/s44319-026-00747-y (PMC13219733; doi:10.1038/s44319-026-00747-y)
Supplement: Supplementary file 12 — Figure EV5 Source Data [file 44319_2026_747_MOESM12_ESM.zip › Fig EV5/Fig EV5C.xlsx]

## Sheet: Fig EV5C
	Fig. EV5_C
		LDL-C
		Control						cKO
	NC	4	4	5	3	3	4	4	3	4	4	5	4
	HFD	6	6	8	9	6	6	7	8	8	6	7
	2 Way ANOVA
		Predicted (LS) mean diff.	95.00% CI of diff.	Below threshold?	Summary	Adjusted P Value
	NC:Control vs. NC:cKO	-0.1667	-1.744 to 1.410	No	ns	0.9998
	NC:Control vs. HFD:Control	-3	-4.577 to -1.423	Yes	***	0.0001
	NC:Control vs. HFD:cKO	-3.367	-5.021 to -1.713	Yes	****	<0.0001
	NC:cKO vs. HFD:Control	-2.833	-4.410 to -1.256	Yes	***	0.0003
	NC:cKO vs. HFD:cKO	-3.2	-4.854 to -1.546	Yes	***	0.0001
	HFD:Control vs. HFD:cKO	-0.3667	-2.021 to 1.287	No	ns	0.9882
		LDH
		Control						cKO
	NC	263	229	283	162	174	248	304	131	147	332	354
	HFD	153	186	195	197	170	235	166	223	162	117	130
	2 Way ANOVA
		Predicted (LS) mean diff.	95.00% CI of diff.	Below threshold?	Summary	Adjusted P Value
	NC:Control vs. NC:cKO	-27.1	-136.8 to 82.57	No	ns	0.9791
	NC:Control vs. HFD:Control	37.17	-67.40 to 141.7	No	ns	0.89
	NC:Control vs. HFD:cKO	66.9	-42.77 to 176.6	No	ns	0.4262
	NC:cKO vs. HFD:Control	64.27	-45.40 to 173.9	No	ns	0.4709
	NC:cKO vs. HFD:cKO	94	-20.54 to 208.5	No	ns	0.147
	HFD:Control vs. HFD:cKO	29.73	-79.93 to 139.4	No	ns	0.9671
		ALP
		Control						cKO
	NC	105	99	105	91	79	91	94	75	90	100	113	119
	HFD	96	83	82	89	62	84	87	78	77	82	85
	2 Way ANOVA
		Predicted (LS) mean diff.	95.00% CI of diff.	Below threshold?	Summary	Adjusted P Value
	NC:Control vs. NC:cKO	-3.5	-22.95 to 15.95	No	ns	0.9961
	NC:Control vs. HFD:Control	12.33	-7.113 to 31.78	No	ns	0.3869
	NC:Control vs. HFD:cKO	13.2	-7.196 to 33.60	No	ns	0.3648
	NC:cKO vs. HFD:Control	15.83	-3.613 to 35.28	No	ns	0.1537
	NC:cKO vs. HFD:cKO	16.7	-3.696 to 37.10	No	ns	0.1497
	HFD:Control vs. HFD:cKO	0.8667	-19.53 to 21.26	No	ns	>0.9999
		AST
		Control						cKO
	NC	43	41	38	47	47	38	49	59	41	43	47
	HFD	82	95	123	96	130	139	90	127	56	39	82	49
	2 Way ANOVA
		Predicted (LS) mean diff.	95.00% CI of diff.	Below threshold?	Summary	Adjusted P Value
	NC:Control vs. NC:cKO	-5.467	-42.36 to 31.43	No	ns	0.9987
	NC:Control vs. HFD:Control	-68.5	-103.7 to -33.32	Yes	****	<0.0001
	NC:Control vs. HFD:cKO	-31.5	-66.68 to 3.680	No	ns	0.0955
	NC:cKO vs. HFD:Control	-63.03	-99.93 to -26.14	Yes	***	0.0005
	NC:cKO vs. HFD:cKO	-26.03	-62.93 to 10.86	No	ns	0.2755
	HFD:Control vs. HFD:cKO	37	1.820 to 72.18	Yes	*	0.0359
		ALT
		Control						cKO
	NC	25	21	23	28	22	22	29	22	22	20	21	21
	HFD	49	44	59	63	46	60	41	35	33	32	20	24
	2 Way ANOVA
		Mean Diff.	95.00% CI of diff.	Below threshold?	Summary	Adjusted P Value
	NC:Control vs. NC:cKO	1	-9.018 to 11.02	No	ns	0.9999
	NC:Control vs. HFD:Control	-30	-40.02 to -19.98	Yes	****	<0.0001
	NC:Control vs. HFD:cKO	-7.333	-17.35 to 2.684	No	ns	0.2426
	NC:cKO vs. HFD:Control	-31	-41.02 to -20.98	Yes	****	<0.0001
	NC:cKO vs. HFD:cKO	-8.333	-18.35 to 1.684	No	ns	0.1398
	HFD:Control vs. HFD:cKO	22.67	12.65 to 32.68	Yes	****	<0.0001
