# Supplementary material for: Glycerol enhances mitochondrial metabolism and inflammatory response in pro-inflammatory macrophages
Source: EMBO Rep. 2026 Apr 14;27(10):2614–38. doi: 10.1038/s44319-026-00747-y (PMC13219733; doi:10.1038/s44319-026-00747-y)
Supplement: Supplementary file 12 — Figure EV5 Source Data [file 44319_2026_747_MOESM12_ESM.zip › Fig EV5/Fig EV5D.xlsx]

## Sheet: Fig EV5D
	Fig. EV5_D
	Time	Control			cKO, HFD
	0	7.37	12.045	8.8	6.435	8.525	9.185
	30	24.75	24.695	24.805	23.155	26.29	21.725
	60	20.515	24.805	26.125	19.635	22	25.135
	90	18.04	25.025	23.21	16.17	18.425	24.09
	120	15.4	21.23	15.345	13.035	15.235	16.995
	150	13.09	14.41	11.55	10.725	11.66	13.915
	180	11.88	13.915	9.075	10.725	12.98	10.23
	210	11.66	12.705	11.11	8.415	10.67	9.955
	2 way ANOVA Sidak's multiple comparisons test
		Mean Diff.	95.00% CI of diff.	Significant?	Summary	Adjusted P Value
	Control - cKO, HFD
	Row 1	1.357	-4.276 to 6.989	No	ns	0.9952
	Row 2	1.027	-4.606 to 6.659	No	ns	0.9993
	Row 3	1.558	-4.074 to 7.191	No	ns	0.9881
	Row 4	2.53	-3.103 to 8.163	No	ns	0.831
	Row 5	2.237	-3.396 to 7.869	No	ns	0.9052
	Row 6	0.9167	-4.716 to 6.549	No	ns	0.9997
	Row 7	0.3117	-5.321 to 5.944	No	ns	>0.9999
	Row 8	2.145	-3.488 to 7.778	No	ns	0.9234
