# Supplementary material for: Glycerol enhances mitochondrial metabolism and inflammatory response in pro-inflammatory macrophages
Source: EMBO Rep. 2026 Apr 14;27(10):2614–38. doi: 10.1038/s44319-026-00747-y (PMC13219733; doi:10.1038/s44319-026-00747-y)
Supplement: Supplementary file 12 — Figure EV5 Source Data [file 44319_2026_747_MOESM12_ESM.zip › Fig EV5/Fig EV5E.xlsx]

## Sheet: Fig EV5E
	Fig. EV5_E
	Time	Control					cKO					Control, HFD				cKO, HFD
	0	8.6111	11	10	6.9444	10.5	8.8889	9.2222	7.3889	9.4444	9.4444	9.1667	10	12.2222	12.1667	13	11.167	11.944	9.833
	15	8	8.5556	9.5	7.8333	3.2778	9	7.61	7.06	7.44	4.94	8.3889	9.1111	10	10.1111	11.778	5.944	12.167	11.833
	30	5.4444	5.3889	6.1111	5.9444	3.7778	5.2778	4.6111	5.1667	4.4444	6.4444	7.8333	6.8333	6.3333	8.2778	7.778	6.833	7.667	7.722
	45	4.4444	4.7778	5.2778	4.0556	3.7778	3.3333	4.6111	1.9444	3.7778	4.3333	6.8333	5.7222	7.3333	9.1111	9.444	8.222	7.333	6.056
	60	3.0556	3.9444	3.5556	4.6111	2.1667	2.1667	4.3333	1.2778	3	3.4444	8.0556	5.5556	5.8889	7.8889	7.444	8.333	6.111	9.389
	90	1.6667	3.2778	3.5	1.7222	2.3333	1.9444	3.6667	1.2778	3.3889	2.8889	8.5	6.3333	10	10.3333	7.667	7.667	7.111	7.222
	2 way ANOVA Tukey's multiple comparisons test
		Predicted (LS) mean diff.	95.00% CI of diff.	Significant?	Summary	Adjusted P Value
	Control vs. cKO	0.3761	-0.5308 to 1.283	No	ns	0.6984
	Control vs. Control, HFD	-2.981	-3.943 to -2.020	Yes	****	<0.0001
	Control vs. cKO, HFD	-3.301	-4.263 to -2.339	Yes	****	<0.0001
	cKO vs. Control, HFD	-3.358	-4.320 to -2.396	Yes	****	<0.0001
	cKO vs. cKO, HFD	-3.677	-4.639 to -2.715	Yes	****	<0.0001
	Control, HFD vs. cKO, HFD	-0.3194	-1.333 to 0.6946	No	ns	0.8422
